# Supplementary material for: Study of thin layer film evolution near bacterial cellulose membrane by Ag|AgCl electrodes in chamber with lower concentration
Source: PLoS One. 2022 Feb 2;17(2):e0263059. doi: 10.1371/journal.pone.0263059 (PMC8809578; doi:10.1371/journal.pone.0263059)
Supplement: S1 Data — (XLSX) [file pone.0263059.s001.xlsx]

## Sheet: Data for Fig 2
	Time	U	U		Ch/Cl = 100
	[ min ]	[ mV ]	[ mV ]
Conf.		A	B		Cl = 0.01 mol m-3
	0	0	0.1
	0.06667	0	0.1
	0.13333	0	0.1
	0.2	0	0.1
	0.26667	0	0.1
	0.33333	0	0.1
	0.4	0	0.1
	0.46667	0	0.1
	0.53333	0	0.1
	0.6	0	0.1
	0.66667	0	0.1
	0.73333	0	0.1
	0.8	0	0.1
	0.86667	0	0.1
	0.93333	0	0.1
	1	0	0.1
	1.06667	0	0.1
	1.13333	0	0.1
	1.2	0	0.1
	1.26667	0	0.1
	1.33333	0	0.1
	1.4	0	0.2
	1.46667	0	0.2
	1.53333	0	0.2
	1.6	0	0.2
	1.66667	0	0.2
	1.73333	0	0.2
	1.8	0	0.2
	1.86667	0	0.2
	1.93333	0	0.2
	2	0	0.2
	2.06667	0	0.2
	2.13333	0	0.2
	2.2	0	0.3
	2.26667	0	0.3
	2.33333	0	0.3
	2.4	0	0.3
	2.46667	0	0.3
	2.53333	0	0.3
	2.6	0	0.3
	2.66667	0	0.3
	2.73333	0	0.3
	2.8	0	0.3
	2.86667	0	0.3
	2.93333	0	0.3
	3	0	0.3
	3.06667	0	0.3
	3.13333	0	0.3
	3.2	0	0.3
	3.26667	0	0.3
	3.33333	0	0.3
	3.4	0	0.3
	3.46667	0	0.3
	3.53333	0	0.3
	3.6	0	0.3
	3.66667	0	0.3
	3.73333	0	0.3
	3.8	0	0.3
	3.86667	0	0.3
	3.93333	0	0.3
	4	0	0.2
	4.06667	0	0.2
	4.13333	0	0.2
	4.2	0	0.2
	4.26667	0	0.2
	4.33333	0	0.2
	4.4	0	0.2
	4.46667	0	0.2
	4.53333	0	0.2
	4.6	0	0.2
	4.66667	0	0.2
	4.73333	0	0.2
	4.8	0	0.2
	4.86667	0	0.2
	4.93333	0	0.2
	5	0	0.2
	5.06667	0	0.2
	5.13333	0	0.2
	5.2	0	0.2
	5.26667	0.1	0.2
	5.33333	0	0.2
	5.4	0.1	0.2
	5.46667	0.1	0.2
	5.53333	0.1	0.2
	5.6	0.1	0.2
	5.66667	0.1	0.2
	5.73333	0.1	0.2
	5.8	0.1	0.2
	5.86667	0.1	0.2
	5.93333	0.1	0.2
	6	0.1	0.2
	6.06667	0.2	0.2
	6.13333	0.2	0.2
	6.2	0.1	0.2
	6.26667	0.1	0.2
	6.33333	0.2	0.2
	6.4	0.1	0.2
	6.46667	0.2	0.2
	6.53333	0.2	0.2
	6.6	0.2	0.2
	6.66667	0.2	0.2
	6.73333	0.2	0.2
	6.8	0.2	0.2
	6.86667	0.2	0.2
	6.93333	0.2	0.2
	7	0.2	0.2
	7.06667	0.2	0.2
	7.13333	0.2	0.3
	7.2	0.2	0.3
	7.26667	0.2	0.3
	7.33333	0.2	0.3
	7.4	0.2	0.3
	7.46667	0.2	0.3
	7.53333	0.2	0.3
	7.6	0.3	0.3
	7.66667	0.2	0.3
	7.73333	0.2	0.3
	7.8	0.3	0.3
	7.86667	0.2	0.3
	7.93333	0.3	0.3
	8	0.3	0.3
	8.06667	0.2	0.3
	8.13333	0.3	0.3
	8.2	0.3	0.4
	8.26667	0.3	0.4
	8.33333	0.3	0.4
	8.4	0.2	0.4
	8.46667	0.2	0.4
	8.53333	0.2	0.4
	8.6	0.2	0.4
	8.66667	0.2	0.4
	8.73333	0.2	0.5
	8.8	0.2	0.5
	8.86667	0.2	0.5
	8.93333	0.2	0.5
	9	0.2	0.5
	9.06667	0.2	0.6
	9.13333	0.2	0.6
	9.2	0.2	0.7
	9.26667	0.2	0.7
	9.33333	0.2	0.8
	9.4	0.2	0.8
	9.46667	0.3	0.8
	9.53333	0.3	0.9
	9.6	0.3	0.9
	9.66667	0.3	1
	9.73333	0.3	1
	9.8	0.3	1
	9.86667	0.3	1.1
	9.93333	0.3	1.1
	10	0.3	1.2
	10.0667	0.3	1.2
	10.1333	0.3	1.3
	10.2	0.3	1.4
	10.2667	0.3	1.4
	10.3333	0.3	1.5
	10.4	0.3	1.6
	10.4667	0.3	1.7
	10.5333	0.3	1.8
	10.6	0.3	1.8
	10.6667	0.3	2
	10.7333	0.3	2.1
	10.8	0.3	2.1
	10.8667	0.3	2.3
	10.9333	0.2	2.3
	11	0.3	2.5
	11.0667	0.3	2.6
	11.1333	0.3	2.7
	11.2	0.3	2.9
	11.2667	0.3	2.9
	11.3333	0.3	3.1
	11.4	0.3	3.2
	11.4667	0.3	3.4
	11.5333	0.3	3.5
	11.6	0.3	3.6
	11.6667	0.3	3.7
	11.7333	0.4	3.8
	11.8	0.4	4
	11.8667	0.4	4.3
	11.9333	0.4	4.3
	12	0.4	4.4
	12.0667	0.4	4.5
	12.1333	0.4	4.7
	12.2	0.4	4.8
	12.2667	0.4	5
	12.3333	0.4	5
	12.4	0.4	5.2
	12.4667	0.4	5.3
	12.5333	0.4	5.5
	12.6	0.4	5.6
	12.6667	0.4	5.7
	12.7333	0.5	5.9
	12.8	0.5	5.9
	12.8667	0.5	6.1
	12.9333	0.5	6.2
	13	0.5	6.2
	13.0667	0.5	6.4
	13.1333	0.5	6.5
	13.2	0.5	6.6
	13.2667	0.5	6.7
	13.3333	0.5	6.8
	13.4	0.5	6.9
	13.4667	0.6	7
	13.5333	0.6	7.2
	13.6	0.6	7.2
	13.6667	0.6	7.4
	13.7333	0.6	7.5
	13.8	0.6	7.5
	13.8667	0.6	7.7
	13.9333	0.7	7.7
	14	0.7	7.9
	14.0667	0.7	7.9
	14.1333	0.7	8
	14.2	0.7	8.1
	14.2667	0.8	8.2
	14.3333	0.8	8.3
	14.4	0.8	8.4
	14.4667	0.8	8.4
	14.5333	0.8	8.6
	14.6	0.8	8.7
	14.6667	0.8	8.7
	14.7333	0.9	8.8
	14.8	0.9	8.9
	14.8667	0.9	8.9
	14.9333	0.9	9.1
	15	0.9	9.1
	15.0667	0.9	9.2
	15.1333	1	9.3
	15.2	1	9.3
	15.2667	1	9.5
	15.3333	1	9.5
	15.4	1	9.6
	15.4667	1	9.7
	15.5333	1.1	9.7
	15.6	1.1	9.8
	15.6667	1.1	9.9
	15.7333	1.1	9.9
	15.8	1.1	10
	15.8667	1.2	10.1
	15.9333	1.2	10.1
	16	1.2	10.2
	16.0667	1.2	10.3
	16.1333	1.2	10.3
	16.2	1.3	10.5
	16.2667	1.3	10.4
	16.3333	1.3	10.6
	16.4	1.4	10.6
	16.4667	1.4	10.6
	16.5333	1.4	10.7
	16.6	1.5	10.8
	16.6667	1.5	10.9
	16.7333	1.5	10.9
	16.8	1.5	11
	16.8667	1.5	11.1
	16.9333	1.6	11
	17	1.6	11.2
	17.0667	1.6	11.2
	17.1333	1.6	11.2
	17.2	1.6	11.3
	17.2667	1.7	11.3
	17.3333	1.7	11.4
	17.4	1.7	11.4
	17.4667	1.7	11.5
	17.5333	1.7	11.6
	17.6	1.7	11.6
	17.6667	1.8	11.7
	17.7333	1.8	11.7
	17.8	1.8	11.7
	17.8667	1.8	11.8
	17.9333	1.9	11.8
	18	1.9	11.9
	18.0667	1.9	11.9
	18.1333	2	11.9
	18.2	2	12
	18.2667	2	12
	18.3333	2	12
	18.4	2.1	12.1
	18.4667	2.1	12.1
	18.5333	2.1	12.1
	18.6	2.1	12.3
	18.6667	2.1	12.2
	18.7333	2.1	12.3
	18.8	2.2	12.3
	18.8667	2.2	12.3
	18.9333	2.2	12.4
	19	2.2	12.4
	19.0667	2.3	12.4
	19.1333	2.3	12.4
	19.2	2.3	12.4
	19.2667	2.3	12.5
	19.3333	2.3	12.5
	19.4	2.4	12.5
	19.4667	2.4	12.5
	19.5333	2.4	12.5
	19.6	2.4	12.6
	19.6667	2.4	12.6
	19.7333	2.5	12.6
	19.8	2.5	12.7
	19.8667	2.5	12.6
	19.9333	2.5	12.7
	20	2.6	12.7
	20.0667	2.6	12.6
	20.1333	2.6	12.7
	20.2	2.6	12.7
	20.2667	2.7	12.7
	20.3333	2.7	12.8
	20.4	2.7	12.7
	20.4667	2.8	12.7
	20.5333	2.8	12.8
	20.6	2.8	12.8
	20.6667	2.8	12.8
	20.7333	2.8	12.8
	20.8	2.9	12.8
	20.8667	2.9	12.8
	20.9333	2.9	12.8
	21	2.9	12.8
	21.0667	3	12.8
	21.1333	3	12.8
	21.2	3	12.8
	21.2667	3	12.9
	21.3333	3.1	12.9
	21.4	3.1	12.8
	21.4667	3.2	12.9
	21.5333	3.2	12.8
	21.6	3.2	12.9
	21.6667	3.2	12.9
	21.7333	3.2	12.8
	21.8	3.3	12.9
	21.8667	3.3	12.9
	21.9333	3.3	12.9
	22	3.3	12.9
	22.0667	3.3	12.9
	22.1333	3.4	13
	22.2	3.4	12.9
	22.2667	3.4	12.9
	22.3333	3.5	13
	22.4	3.5	12.9
	22.4667	3.5	12.9
	22.5333	3.5	12.9
	22.6	3.5	12.9
	22.6667	3.6	13
	22.7333	3.6	12.9
	22.8	3.6	12.9
	22.8667	3.6	13
	22.9333	3.7	12.9
	23	3.7	13
	23.0667	3.8	13
	23.1333	3.7	12.9
	23.2	3.7	13
	23.2667	3.8	12.9
	23.3333	3.8	12.9
	23.4	3.8	13
	23.4667	3.8	12.9
	23.5333	3.9	13
	23.6	3.9	13
	23.6667	3.9	12.9
	23.7333	3.9	13
	23.8	4	13
	23.8667	4	12.9
	23.9333	4	13
	24	4	12.9
	24.0667	4.1	12.9
	24.1333	4.1	13
	24.2	4.1	12.9
	24.2667	4.1	13
	24.3333	4.1	13
	24.4	4.1	12.9
	24.4667	4.1	12.9
	24.5333	4.2	13
	24.6	4.2	12.9
	24.6667	4.2	12.9
	24.7333	4.3	13
	24.8	4.3	12.9
	24.8667	4.3	12.9
	24.9333	4.3	12.9
	25	4.3	12.9
	25.0667	4.4	12.9
	25.1333	4.4	12.9
	25.2	4.4	12.9
	25.2667	4.4	12.9
	25.3333	4.5	12.9
	25.4	4.5	12.9
	25.4667	4.5	12.9
	25.5333	4.5	12.9
	25.6	4.6	12.9
	25.6667	4.6	12.9
	25.7333	4.6	12.9
	25.8	4.6	12.9
	25.8667	4.6	12.9
	25.9333	4.7	12.8
	26	4.7	12.9
	26.0667	4.8	12.9
	26.1333	4.8	12.8
	26.2	4.8	12.9
	26.2667	4.8	12.8
	26.3333	4.8	12.8
	26.4	4.8	12.9
	26.4667	4.9	12.8
	26.5333	4.9	12.8
	26.6	4.9	12.9
	26.6667	4.9	12.8
	26.7333	5	12.8
	26.8	5	12.8
	26.8667	5	12.8
	26.9333	5	12.8
	27	5.1	12.8
	27.0667	5.1	12.8
	27.1333	5.1	12.8
	27.2	5.1	12.7
	27.2667	5.1	12.8
	27.3333	5.2	12.7
	27.4	5.2	12.8
	27.4667	5.2	12.7
	27.5333	5.2	12.7
	27.6	5.2	12.8
	27.6667	5.3	12.7
	27.7333	5.4	12.8
	27.8	5.4	12.7
	27.8667	5.4	12.7
	27.9333	5.4	12.7
	28	5.4	12.6
	28.0667	5.4	12.7
	28.1333	5.4	12.7
	28.2	5.5	12.6
	28.2667	5.5	12.7
	28.3333	5.5	12.6
	28.4	5.6	12.7
	28.4667	5.6	12.6
	28.5333	5.6	12.6
	28.6	5.6	12.7
	28.6667	5.7	12.6
	28.7333	5.7	12.6
	28.8	5.7	12.6
	28.8667	5.7	12.6
	28.9333	5.7	12.6
	29	5.8	12.5
	29.0667	5.8	12.6
	29.1333	5.8	12.6
	29.2	5.9	12.5
	29.2667	5.9	12.6
	29.3333	5.9	12.5
	29.4	5.9	12.6
	29.4667	5.9	12.5
	29.5333	5.9	12.5
	29.6	5.9	12.5
	29.6667	6	12.5
	29.7333	6	12.5
	29.8	6	12.5
	29.8667	6.1	12.5
	29.9333	6.1	12.5
	30	6.1	12.5
	30.0667	6.2	12.5
	30.1333	6.2	12.5
	30.2	6.2	12.5
	30.2667	6.2	12.5
	30.3333	6.2	12.5
	30.4	6.3	12.5
	30.4667	6.3	12.4
	30.5333	6.3	12.5
	30.6	6.3	12.4
	30.6667	6.4	12.5
	30.7333	6.4	12.4
	30.8	6.4	12.5
	30.8667	6.5	12.5
	30.9333	6.4	12.5
	31	6.5	12.5
	31.0667	6.5	12.5
	31.1333	6.5	12.5
	31.2	6.5	12.5
	31.2667	6.6	12.5
	31.3333	6.6	12.5
	31.4	6.7	12.5
	31.4667	6.7	12.6
	31.5333	6.7	12.5
	31.6	6.8	12.5
	31.6667	6.8	12.5
	31.7333	6.8	12.5
	31.8	6.8	12.6
	31.8667	6.8	12.6
	31.9333	6.8	12.6
	32	6.8	12.6
	32.0667	6.8	12.6
	32.1333	6.9	12.6
	32.2	7	12.6
	32.2667	7	12.6
	32.3333	7	12.7
	32.4	7	12.6
	32.4667	7	12.7
	32.5333	7.1	12.7
	32.6	7.1	12.6
	32.6667	7.1	12.7
	32.7333	7.1	12.7
	32.8	7.1	12.7
	32.8667	7.2	12.7
	32.9333	7.2	12.7
	33	7.2	12.7
	33.0667	7.2	12.7
	33.1333	7.3	12.7
	33.2	7.3	12.8
	33.2667	7.3	12.7
	33.3333	7.3	12.7
	33.4	7.3	12.8
	33.4667	7.4	12.7
	33.5333	7.4	12.8
	33.6	7.5	12.8
	33.6667	7.5	12.7
	33.7333	7.5	12.8
	33.8	7.5	12.8
	33.8667	7.6	12.7
	33.9333	7.6	12.8
	34	7.6	12.7
	34.0667	7.6	12.7
	34.1333	7.6	12.8
	34.2	7.7	12.8
	34.2667	7.7	12.7
	34.3333	7.7	12.8
	34.4	7.7	12.7
	34.4667	7.8	12.7
	34.5333	7.8	12.7
	34.6	7.8	12.7
	34.6667	7.8	12.7
	34.7333	7.9	12.7
	34.8	7.9	12.6
	34.8667	7.9	12.7
	34.9333	7.9	12.7
	35	7.9	12.6
	35.0667	7.9	12.6
	35.1333	8	12.6
	35.2	8.1	12.6
	35.2667	8.1	12.6
	35.3333	8.1	12.6
	35.4	8.1	12.6
	35.4667	8.1	12.6
	35.5333	8.1	12.6
	35.6	8.1	12.6
	35.6667	8.2	12.6
	35.7333	8.2	12.5
	35.8	8.3	12.6
	35.8667	8.3	12.5
	35.9333	8.3	12.5
	36	8.3	12.5
	36.0667	8.4	12.4
	36.1333	8.4	12.5
	36.2	8.4	12.4
	36.2667	8.4	12.4
	36.3333	8.5	12.4
	36.4	8.5	12.3
	36.4667	8.5	12.3
	36.5333	8.6	12.3
	36.6	8.6	12.3
	36.6667	8.6	12.3
	36.7333	8.6	12.2
	36.8	8.6	12.3
	36.8667	8.6	12.2
	36.9333	8.6	12.2
	37	8.8	12.1
	37.0667	8.8	12.1
	37.1333	8.7	12.2
	37.2	8.7	12.1
	37.2667	8.7	12.2
	37.3333	8.8	12.1
	37.4	8.9	12
	37.4667	8.9	12.1
	37.5333	8.9	12
	37.6	8.9	12
	37.6667	8.9	12
	37.7333	9	12
	37.8	9	12
	37.8667	9	12
	37.9333	9	12
	38	9.1	11.9
	38.0667	9.1	11.9
	38.1333	9.1	11.9
	38.2	9.1	11.8
	38.2667	9.2	11.9
	38.3333	9.2	11.9
	38.4	9.2	11.8
	38.4667	9.2	11.9
	38.5333	9.3	11.8
	38.6	9.3	11.8
	38.6667	9.3	11.8
	38.7333	9.4	11.7
	38.8	9.4	11.8
	38.8667	9.4	11.7
	38.9333	9.4	11.7
	39	9.5	11.8
	39.0667	9.5	11.7
	39.1333	9.5	11.7
	39.2	9.5	11.7
	39.2667	9.5	11.6
	39.3333	9.5	11.7
	39.4	9.5	11.6
	39.4667	9.5	11.6
	39.5333	9.6	11.7
	39.6	9.7	11.6
	39.6667	9.7	11.6
	39.7333	9.7	11.6
	39.8	9.7	11.6
	39.8667	9.7	11.6
	39.9333	9.8	11.6
	40	9.8	11.6
	40.0667	9.8	11.6
	40.1333	9.8	11.5
	40.2	9.8	11.6
	40.2667	9.9	11.5
	40.3333	9.9	11.5
	40.4	9.9	11.6
	40.4667	9.9	11.5
	40.5333	10	11.6
	40.6	10	11.6
	40.6667	10	11.5
	40.7333	10	11.6
	40.8	10	11.6
	40.8667	10.1	11.5
	40.9333	10.1	11.6
	41	10.1	11.5
	41.0667	10.2	11.5
	41.1333	10.2	11.6
	41.2	10.2	11.6
	41.2667	10.2	11.5
	41.3333	10.2	11.6
	41.4	10.3	11.6
	41.4667	10.3	11.5
	41.5333	10.3	11.5
	41.6	10.3	11.6
	41.6667	10.4	11.5
	41.7333	10.4	11.6
	41.8	10.4	11.6
	41.8667	10.4	11.5
	41.9333	10.4	11.5
	42	10.5	11.6
	42.0667	10.5	11.6
	42.1333	10.6	11.5
	42.2	10.4	11.6
	42.2667	10.6	11.6
	42.3333	10.5	11.5
	42.4	10.5	11.6
	42.4667	10.5	11.6
	42.5333	10.5	11.5
	42.6	10.6	11.6
	42.6667	10.6	11.6
	42.7333	10.7	11.6
	42.8	10.7	11.6
	42.8667	10.8	11.6
	42.9333	10.8	11.6
	43	10.8	11.7
	43.0667	10.8	11.6
	43.1333	10.8	11.6
	43.2	10.8	11.6
	43.2667	10.8	11.6
	43.3333	10.8	11.7
	43.4	10.9	11.7
	43.4667	11	11.7
	43.5333	11	11.7
	43.6	11	11.7
	43.6667	11	11.7
	43.7333	11	11.8
	43.8	11	11.7
	43.8667	11.1	11.8
	43.9333	11.1	11.8
	44	11.1	11.7
	44.0667	11.1	11.8
	44.1333	11.2	11.8
	44.2	11.2	11.8
	44.2667	11.2	11.9
	44.3333	11.3	11.8
	44.4	11.3	11.9
	44.4667	11.3	11.8
	44.5333	11.3	11.9
	44.6	11.3	11.9
	44.6667	11.3	11.9
	44.7333	11.3	11.9
	44.8	11.3	11.9
	44.8667	11.3	12
	44.9333	11.4	11.9
	45	11.4	12
	45.0667	11.4	11.9
	45.1333	11.4	12
	45.2	11.4	12
	45.2667	11.4	12
	45.3333	11.5	12
	45.4	11.5	12
	45.4667	11.6	12.1
	45.5333	11.6	12.1
	45.6	11.6	12.1
	45.6667	11.6	12.1
	45.7333	11.7	12.1
	45.8	11.7	12.1
	45.8667	11.7	12.2
	45.9333	11.7	12.1
	46	11.7	12.2
	46.0667	11.7	12.1
	46.1333	11.8	12.1
	46.2	11.8	12.2
	46.2667	11.8	12.2
	46.3333	11.8	12.2
	46.4	11.8	12.3
	46.4667	11.8	12.2
	46.5333	11.9	12.3
	46.6	11.9	12.3
	46.6667	11.9	12.3
	46.7333	11.9	12.3
	46.8	11.9	12.3
	46.8667	11.9	12.3
	46.9333	12	12.4
	47	12	12.3
	47.0667	12	12.4
	47.1333	12.1	12.4
	47.2	12.1	12.4
	47.2667	12.1	12.4
	47.3333	12.1	12.4
	47.4	12.1	12.5
	47.4667	12.1	12.4
	47.5333	12.2	12.5
	47.6	12.2	12.5
	47.6667	12.2	12.5
	47.7333	12.2	12.5
	47.8	12.2	12.5
	47.8667	12.2	12.5
	47.9333	12.3	12.5
	48	12.3	12.5
	48.0667	12.3	12.6
	48.1333	12.4	12.6
	48.2	12.4	12.5
	48.2667	12.4	12.6
	48.3333	12.4	12.6
	48.4	12.4	12.6
	48.4667	12.4	12.6
	48.5333	12.5	12.6
	48.6	12.5	12.7
	48.6667	12.5	12.6
	48.7333	12.5	12.6
	48.8	12.5	12.6
	48.8667	12.5	12.7
	48.9333	12.6	12.7
	49	12.6	12.7
	49.0667	12.6	12.7
	49.1333	12.6	12.7
	49.2	12.6	12.8
	49.2667	12.6	12.7
	49.3333	12.7	12.8
	49.4	12.7	12.8
	49.4667	12.7	12.8
	49.5333	12.7	12.8
	49.6	12.7	12.8
	49.6667	12.8	12.9
	49.7333	12.8	12.8
	49.8	12.9	12.9
	49.8667	12.9	12.9
	49.9333	12.9	12.9
	50	12.9	12.9
	50.0667	13	12.9
	50.1333	13.1	13
	50.2	13.1	12.9
	50.2667	13.1	13
	50.3333	13.1	13
	50.4	13.2	13.1
	50.4667	13.2	13
	50.5333	13.1	13.1
	50.6	13.2	13.1
	50.6667	13.2	13.1
	50.7333	13.2	13.1
	50.8	13.2	13.1
	50.8667	13.3	13.2
	50.9333	13.2	13.1
	51	13.2	13.2
	51.0667	13.3	13.2
	51.1333	13.3	13.2
	51.2	13.3	13.2
	51.2667	13.3	13.3
	51.3333	13.4	13.2
	51.4	13.4	13.3
	51.4667	13.3	13.3
	51.5333	13.4	13.3
	51.6	13.4	13.4
	51.6667	13.4	13.4
	51.7333	13.4	13.5
	51.8	13.4	13.4
	51.8667	13.4	13.5
	51.9333	13.4	13.5
	52	13.5	13.5
	52.0667	13.5	13.6
	52.1333	13.5	13.6
	52.2	13.5	13.7
	52.2667	13.5	13.7
	52.3333	13.6	13.7
	52.4	13.6	13.8
	52.4667	13.6	13.8
	52.5333	13.6	13.9
	52.6	13.6	13.9
	52.6667	13.6	13.9
	52.7333	13.6	14
	52.8	13.7	14
	52.8667	13.7	14
	52.9333	13.7	14.1
	53	13.7	14.2
	53.0667	13.7	14.1
	53.1333	13.7	14.2
	53.2	13.7	14.2
	53.2667	13.8	14.3
	53.3333	13.8	14.3
	53.4	13.8	14.3
	53.4667	13.7	14.4
	53.5333	13.8	14.4
	53.6	13.8	14.4
	53.6667	13.7	14.5
	53.7333	13.9	14.5
	53.8	13.9	14.5
	53.8667	13.9	14.6
	53.9333	13.9	14.5
	54	13.9	14.6
	54.0667	13.9	14.6
	54.1333	13.9	14.6
	54.2	14	14.7
	54.2667	14	14.6
	54.3333	14	14.7
	54.4	14	14.7
	54.4667	14	14.7
	54.5333	14	14.8
	54.6	14.1	14.8
	54.6667	14	14.8
	54.7333	14.1	14.8
	54.8	14.1	14.8
	54.8667	14.1	14.8
	54.9333	14.1	14.8
	55	14.1	14.8
	55.0667	14.2	14.9
	55.1333	14.2	14.8
	55.2	14.2	14.8
	55.2667	14.2	14.9
	55.3333	14.2	14.8
	55.4	14.2	14.9
	55.4667	14.2	14.9
	55.5333	14.3	14.8
	55.6	14.3	14.9
	55.6667	14.3	14.9
	55.7333	14.3	14.8
	55.8	14.3	14.9
	55.8667	14.3	14.8
	55.9333	14.4	14.9
	56	14.4	14.8
	56.0667	14.4	14.9
	56.1333	14.4	14.9
	56.2	14.4	14.8
	56.2667	14.4	14.9
	56.3333	14.4	14.9
	56.4	14.5	14.9
	56.4667	14.5	14.9
	56.5333	14.5	14.8
	56.6	14.5	14.9
	56.6667	14.6	14.9
	56.7333	14.6	14.9
	56.8	14.6	14.9
	56.8667	14.6	14.9
	56.9333	14.6	15
	57	14.6	14.9
	57.0667	14.7	14.9
	57.1333	14.7	15
	57.2	14.7	14.9
	57.2667	14.7	15
	57.3333	14.7	15
	57.4	14.7	15
	57.4667	14.7	15.1
	57.5333	14.8	15
	57.6	14.8	15.1
	57.6667	14.8	15.1
	57.7333	14.8	15.1
	57.8	14.8	15.2
	57.8667	14.9	15.1
	57.9333	14.9	15.2
	58	14.9	15.2
	58.0667	14.9	15.2
	58.1333	14.9	15.3
	58.2	14.9	15.3
	58.2667	15	15.4
	58.3333	14.9	15.4
	58.4	14.9	15.5
	58.4667	15	15.6
	58.5333	15	15.6
	58.6	15	15.7
	58.6667	15	15.7
	58.7333	15	15.8
	58.8	15.1	15.9
	58.8667	15.1	16
	58.9333	15.1	16.1
	59	15.1	16.1
	59.0667	15.1	16.2
	59.1333	15.1	16.2
	59.2	15.2	16.3
	59.2667	15.2	16.4
	59.3333	15.2	16.5
	59.4	15.2	16.6
	59.4667	15.2	16.6
	59.5333	15.2	16.8
	59.6	15.3	16.8
	59.6667	15.3	16.9
	59.7333	15.3	16.9
	59.8	15.3	17
	59.8667	15.3	17
	59.9333	15.3	17
	60	15.3	17.1
	60.0667	15.4	17.1
	60.1333	15.4	17.2
	60.2	15.4	17.1
	60.2667	15.4	17.2
	60.3333	15.4	17.1
	60.4	15.4	17.2
	60.4667	15.5	17.2
	60.5333	15.5	17.1
	60.6	15.4	17.2
	60.6667	15.5	17.1
	60.7333	15.5	17.1
	60.8	15.5	17.1
	60.8667	15.5	17
	60.9333	15.5	17
	61	15.6	17
	61.0667	15.6	16.9
	61.1333	15.6	17
	61.2	15.6	16.9
	61.2667	15.6	16.8
	61.3333	15.7	16.8
	61.4	15.7	16.7
	61.4667	15.7	16.7
	61.5333	15.7	16.6
	61.6	15.7	16.6
	61.6667	15.7	16.5
	61.7333	15.7	16.5
	61.8	15.7	16.5
	61.8667	15.8	16.4
	61.9333	15.8	16.4
	62	15.8	16.3
	62.0667	15.8	16.3
	62.1333	15.8	16.2
	62.2	15.9	16.2
	62.2667	15.9	16.1
	62.3333	15.8	16.1
	62.4	15.9	16.1
	62.4667	15.9	16
	62.5333	15.9	16
	62.6	15.9	15.9
	62.6667	15.9	16
	62.7333	16	15.9
	62.8	16	15.9
	62.8667	16	15.8
	62.9333	16	15.8
	63	16	15.8
	63.0667	16	15.8
	63.1333	16	15.7
	63.2	16.1	15.7
	63.2667	16	15.7
	63.3333	16	15.6
	63.4	16.1	15.7
	63.4667	16.1	15.6
	63.5333	16.1	15.6
	63.6	16.1	15.6
	63.6667	16.1	15.6
	63.7333	16.1	15.6
	63.8	16.1	15.5
	63.8667	16.2	15.6
	63.9333	16.2	15.5
	64	16.2	15.5
	64.0667	16.2	15.5
	64.1333	16.2	15.5
	64.2	16.2	15.4
	64.2667	16.2	15.5
	64.3333	16.2	15.4
	64.4	16.2	15.4
	64.4667	16.3	15.4
	64.5333	16.3	15.4
	64.6	16.3	15.4
	64.6667	16.3	15.4
	64.7333	16.3	15.4
	64.8	16.3	15.4
	64.8667	16.3	15.4
	64.9333	16.3	15.4
	65	16.3	15.4
	65.0667	16.3	15.4
	65.1333	16.4	15.5
	65.2	16.4	15.4
	65.2667	16.4	15.5
	65.3333	16.4	15.5
	65.4	16.4	15.6
	65.4667	16.4	15.5
	65.5333	16.4	15.6
	65.6	16.4	15.6
	65.6667	16.4	15.7
	65.7333	16.4	15.7
	65.8	16.4	15.8
	65.8667	16.5	15.8
	65.9333	16.5	15.9
	66	16.5	15.9
	66.0667	16.8	16.1
	66.1333	16.5	16.1
	66.2	16.6	16.1
	66.2667	16.6	16.2
	66.3333	16.6	16.3
	66.4	16.6	16.3
	66.4667	16.5	16.5
	66.5333	16.6	16.5
	66.6	16.6	16.7
	66.6667	16.6	16.8
	66.7333	16.6	16.9
	66.8	16.6	17.1
	66.8667	16.6	17.2
	66.9333	16.6	17.3
	67	16.6	17.4
	67.0667	16.7	17.5
	67.1333	16.6	17.6
	67.2	16.6	17.7
	67.2667	16.6	17.8
	67.3333	16.7	17.9
	67.4	16.7	18
	67.4667	16.6	18
	67.5333	16.7	18.1
	67.6	16.7	18.1
	67.6667	16.7	18.2
	67.7333	16.7	18.2
	67.8	16.7	18.2
	67.8667	16.7	18.1
	67.9333	16.7	18.1
	68	16.7	18.2
	68.0667	16.7	18.2
	68.1333	16.7	18.1
	68.2	16.7	18.1
	68.2667	16.8	18
	68.3333	16.8	18
	68.4	16.7	17.9
	68.4667	16.8	17.8
	68.5333	16.8	17.8
	68.6	16.8	17.7
	68.6667	16.7	17.6
	68.7333	16.8	17.6
	68.8	16.8	17.5
	68.8667	16.8	17.4
	68.9333	16.8	17.5
	69	16.8	17.3
	69.0667	16.8	17.2
	69.1333	16.8	17.2
	69.2	16.8	17.2
	69.2667	16.8	17.1
	69.3333	16.8	17
	69.4	16.8	16.9
	69.4667	16.8	16.8
	69.5333	16.8	16.4
	69.6	16.8	16.7
	69.6667	16.8	16.7
	69.7333	16.8	16.6
	69.8	16.9	16.5
	69.8667	16.9	16.5
	69.9333	16.8	16.4
	70	16.8	16.4
	70.0667	16.8	16.3
	70.1333	16.9	16.2
	70.2	16.9	16.2
	70.2667	16.8	16.1
	70.3333	16.9	16.1
	70.4	16.9	16
	70.4667	16.9	16
	70.5333	16.9	15.9
	70.6	16.9	15.8
	70.6667	16.9	15.9
	70.7333	16.9	15.8
	70.8	16.9	15.7
	70.8667	16.9	15.7
	70.9333	16.9	15.6
	71	16.9	15.6
	71.0667	16.9	15.6
	71.1333	16.9	15.6
	71.2	16.9	15.5
	71.2667	16.9	15.5
	71.3333	16.9	15.5
	71.4	16.9	15.4
	71.4667	16.9	15.4
	71.5333	17	15.3
	71.6	16.9	15.3
	71.6667	16.9	15.3
	71.7333	17	15.2
	71.8	17	15.2
	71.8667	17	15.2
	71.9333	17	15.2
	72	17	15.1
	72.0667	17	15.2
	72.1333	17	15.1
	72.2	17	15.1
	72.2667	17	15.1
	72.3333	17	15
	72.4	17	15
	72.4667	17	15
	72.5333	17	15
	72.6	17	14.9
	72.6667	17	14.9
	72.7333	17	14.9
	72.8	17	14.8
	72.8667	17	14.9
	72.9333	17	14.8
	73	17.1	14.8
	73.0667	17.1	14.8
	73.1333	17	14.8
	73.2	17	14.8
	73.2667	17	14.8
	73.3333	17.1	14.8
	73.4	17.1	14.8
	73.4667	17	14.8
	73.5333	17	14.8
	73.6	17	14.8
	73.6667	17.1	14.8
	73.7333	17.1	14.9
	73.8	17	14.8
	73.8667	17.1	14.9
	73.9333	17.1	14.9
	74	17.1	14.9
	74.0667	17.1	15
	74.1333	17.1	14.9
	74.2	17.1	15
	74.2667	17.1	15
	74.3333	17.1	15
	74.4	17.1	15.1
	74.4667	17.1	15.2
	74.5333	17.1	15.1
	74.6	17.1	15.2
	74.6667	17.1	15.2
	74.7333	17.1	15.2
	74.8	17.1	15.3
	74.8667	17.1	15.3
	74.9333	17.1	15.3
	75	17.1	15.4
	75.0667	17.2	15.3
	75.1333	17.1	15.4
	75.2	17.1	15.4
	75.2667	17.1	15.4
	75.3333	17.1	15.5
	75.4	17.2	15.5
	75.4667	17.1	15.5
	75.5333	17.1	15.5
	75.6	17.1	15.6
	75.6667	17.2	15.5
	75.7333	17.2	15.6
	75.8	17.1	15.5
	75.8667	17.1	15.6
	75.9333	17.1	15.6
	76	17.2	15.5
	76.0667	17.2	15.6
	76.1333	17.1	15.6
	76.2	17.1	15.6
	76.2667	17.2	15.6
	76.3333	17.2	15.5
	76.4	17.2	15.6
	76.4667	17.2	15.5
	76.5333	17.1	15.5
	76.6	17.1	15.5
	76.6667	17.2	15.4
	76.7333	17.2	15.5
	76.8	17.2	15.4
	76.8667	17.1	15.3
	76.9333	17.2	15.3
	77	17.2	15.2
	77.0667	17.2	15.2
	77.1333	17.1	15.1
	77.2	17.1	15.1
	77.2667	17.2	15.1
	77.3333	17.2	15
	77.4	17.2	15
	77.4667	17.2	14.9
	77.5333	17.1	14.9
	77.6	17.2	14.9
	77.6667	17.2	14.7
	77.7333	17.2	14.8
	77.8	17.2	14.7
	77.8667	17.2	14.6
	77.9333	17.1	14.7
	78	17.1	14.6
	78.0667	17.2	14.6
	78.1333	17.2	14.6
	78.2	17.2	14.5
	78.2667	17.1	14.5
	78.3333	17.1	14.5
	78.4	17.2	14.4
	78.4667	17.2	14.5
	78.5333	17.2	14.4
	78.6	17.2	14.4
	78.6667	17.1	14.4
	78.7333	17.1	14.3
	78.8	17.2	14.2
	78.8667	17.2	14.3
	78.9333	17.1	14.2
	79	17.1	14.1
	79.0667	17.1	14.1
	79.1333	17.1	13.9
	79.2	17.1	13.9
	79.2667	17.1	13.8
	79.3333	17.1	13.7
	79.4	17.1	13.6
	79.4667	17.1	13.4
	79.5333	17.1	13.3
	79.6	17.1	13.1
	79.6667	17.1	12.9
	79.7333	17.1	12.8
	79.8	17.1	12.6
	79.8667	17.1	12.5
	79.9333	17.1	12.2
	80	17.1	12.2
	80.0667	17.1	11.9
	80.1333	17.1	11.8
	80.2	17.1	11.6
	80.2667	17.1	11.4
	80.3333	17.1	11.2
	80.4	17	11.1
	80.4667	17	11
	80.5333	17	10.8
	80.6	17	10.8
	80.6667	17	10.6
	80.7333	17	10.5
	80.8	17	10.4
	80.8667	17	10.3
	80.9333	17	10.2
	81	17	10.1
	81.0667	17	10
	81.1333	17	9.9
	81.2	17	9.8
	81.2667	17	9.7
	81.3333	17	9.6
	81.4	17	9.5
	81.4667	17	9.3
	81.5333	16.9	9.2
	81.6	16.9	9
	81.6667	17	8.9
	81.7333	16.9	8.7
	81.8	16.9	8.6
	81.8667	16.9	8.4
	81.9333	16.9	8.2
	82	16.9	8.1
	82.0667	16.9	7.8
	82.1333	16.9	7.6
	82.2	16.9	7.5
	82.2667	16.9	7.2
	82.3333	16.9	7.1
	82.4	16.8	6.8
	82.4667	16.8	6.7
	82.5333	16.9	6.4
	82.6	16.9	6.3
	82.6667	16.8	6
	82.7333	16.8	5.8
	82.8	16.8	5.6
	82.8667	16.8	5.4
	82.9333	16.8	5.2
	83	16.8	5
	83.0667	16.8	4.9
	83.1333	16.8	4.7
	83.2	16.8	4.6
	83.2667	16.8	4.4
	83.3333	16.8	4.3
	83.4	16.8	4.1
	83.4667	16.8	4
	83.5333	16.8	3.9
	83.6	16.8	3.8
	83.6667	16.7	3.7
	83.7333	16.8	3.6
	83.8	16.7	3.6
	83.8667	16.7	3.4
	83.9333	16.8	3.4
	84	16.8	3.4
	84.0667	16.7	3.3
	84.1333	16.7	3.3
	84.2	16.7	3.2
	84.2667	16.7	3.2
	84.3333	16.7	3.2
	84.4	16.7	3.2
	84.4667	16.7	3.1
	84.5333	16.7	3.2
	84.6	16.7	3.1
	84.6667	16.7	3.2
	84.7333	16.7	3.2
	84.8	16.7	3.2
	84.8667	16.7	3.2
	84.9333	16.7	3.2
	85	16.7	3.3
	85.0667	16.7	3.3
	85.1333	16.7	3.4
	85.2	16.7	3.4
	85.2667	16.7	3.5
	85.3333	16.7	3.5
	85.4	16.7	3.6
	85.4667	16.7	3.7
	85.5333	16.7	3.8
	85.6	16.7	3.9
	85.6667	16.7	3.9
	85.7333	16.7	4.1
	85.8	16.7	4.1
	85.8667	16.7	4.3
	85.9333	16.7	4.4
	86	16.7	4.6
	86.0667	16.7	4.6
	86.1333	16.7	4.8
	86.2	16.7	4.9
	86.2667	16.7	5
	86.3333	16.7	5.1
	86.4	16.7	5.1
	86.4667	16.7	5.2
	86.5333	16.8	5.1
	86.6	16.8	5.1
	86.6667	16.8	4.9
	86.7333	16.8	4.8
	86.8	16.7	4.5
	86.8667	16.7	4.2
	86.9333	16.8	4
	87	16.8	3.6
	87.0667	16.8	3.3
	87.1333	16.8	2.9
	87.2	16.8	2.6
	87.2667	16.8	2.2
	87.3333	16.8	1.8
	87.4	16.8	1.6
	87.4667	16.8	1.2
	87.5333	16.9	0.9
	87.6	16.9	0.6
	87.6667	16.8	0.3
	87.7333	16.9	0
	87.8	16.9	-0.2
	87.8667	16.9	-0.5
	87.9333	16.9	-0.6
	88	16.9	-0.8
	88.0667	16.9	-0.9
	88.1333	16.9	-1.2
	88.2	17	-1.3
	88.2667	17	-1.4
	88.3333	16.9	-1.6
	88.4	17	-1.6
	88.4667	17	-1.8
	88.5333	17	-1.8
	88.6	17	-1.9
	88.6667	17	-2
	88.7333	17	-2.1
	88.8	17.1	-2.2
	88.8667	17.1	-2.2
	88.9333	17.1	-2.2
	89	17.1	-2.3
	89.0667	17.1	-2.3
	89.1333	17.1	-2.3
	89.2	17.5	-2.3
	89.2667	17.2	-2.3
	89.3333	17.2	-2.3
	89.4	17.2	-2.4
	89.4667	17.2	-2.4
	89.5333	17.2	-2.3
	89.6	17.3	-2.4
	89.6667	17.3	-2.3
	89.7333	17.3	-2.3
	89.8	17.4	-2.4
	89.8667	17.4	-2.3
	89.9333	17.4	-2.3
	90	17.4	-2.3
	90.0667	17.4	-2.3
	90.1333	17.5	-2.3
	90.2	17.4	-2.2
	90.2667	17.5	-2.2
	90.3333	17.5	-2.2
	90.4	17.5	-2.2
	90.4667	17.5	-2.2
	90.5333	17.6	-2.1
	90.6	17.6	-2.1
	90.6667	17.6	-2.1
	90.7333	17.6	-2
	90.8	17.7	-2
	90.8667	17.7	-1.9
	90.9333	17.7	-1.9
	91	17.7	-1.9
	91.0667	17.7	-1.8
	91.1333	17.8	-1.8
	91.2	17.8	-1.7
	91.2667	17.8	-1.7
	91.3333	17.8	-1.7
	91.4	17.8	-1.6
	91.4667	17.9	-1.6
	91.5333	17.9	-1.5
	91.6	17.9	-1.4
	91.6667	17.9	-1.4
	91.7333	18	-1.3
	91.8	18	-1.3
	91.8667	18	-1.1
	91.9333	18	-1.1
	92	18.1	-1
	92.0667	18.1	-0.9
	92.1333	18.1	-0.9
	92.2	18.1	-0.8
	92.2667	18.2	-0.7
	92.3333	18.2	-0.6
	92.4	18.3	-0.6
	92.4667	18.2	-0.5
	92.5333	18.3	-0.4
	92.6	18.3	-0.3
	92.6667	18.3	-0.2
	92.7333	18.4	-0.1
	92.8	18.3	0
	92.8667	18.4	0.1
	92.9333	18.4	0.3
	93	18.4	0.3
	93.0667	18.5	0.4
	93.1333	18.5	0.6
	93.2	18.5	0.6
	93.2667	18.5	0.8
	93.3333	18.6	0.9
	93.4	18.6	1
	93.4667	18.6	1.1
	93.5333	18.6	1.2
	93.6	18.7	1.3
	93.6667	18.7	1.4
	93.7333	18.7	1.5
	93.8	18.7	1.6
	93.8667	18.8	1.6
	93.9333	18.8	1.7
	94	18.8	1.7
	94.0667	18.8	1.8
	94.1333	18.8	1.9
	94.2	18.9	1.9
	94.2667	18.9	1.9
	94.3333	18.9	2
	94.4	18.9	2
	94.4667	19	2.1
	94.5333	19	2.1
	94.6	19	2.1
	94.6667	19.1	2.2
	94.7333	19.1	2.2
	94.8	19.1	2.2
	94.8667	19.1	2.3
	94.9333	19.1	2.3
	95	19.2	2.3
	95.0667	19.2	2.4
	95.1333	19.2	2.3
	95.2	19.2	2.4
	95.2667	19.2	2.4
	95.3333	19.3	2.4
	95.4	19.3	2.4
	95.4667	19.4	2.4
	95.5333	19.4	2.4
	95.6	19.4	2.5
	95.6667	19.4	2.5
	95.7333	19.5	2.5
	95.8	19.5	2.6
	95.8667	19.5	2.5
	95.9333	19.5	2.5
	96	19.5	2.6
	96.0667	19.5	2.6
	96.1333	19.5	2.6
	96.2	19.6	2.6
	96.2667	19.6	2.6
	96.3333	19.6	2.7
	96.4	19.6	2.7
	96.4667	19.7	2.7
	96.5333	19.7	2.7
	96.6	19.7	2.8
	96.6667	19.7	2.7
	96.7333	19.7	2.8
	96.8	19.8	2.8
	96.8667	19.8	2.7
	96.9333	19.8	2.8
	97	19.8	2.8
	97.0667	19.9	2.9
	97.1333	19.9	2.9
	97.2	19.9	2.9
	97.2667	19.9	2.9
	97.3333	20	2.9
	97.4	20	3
	97.4667	20	2.9
	97.5333	20	3
	97.6	20	3
	97.6667	20	3
	97.7333	20.1	3
	97.8	20.1	3
	97.8667	20.1	3.1
	97.9333	20.1	3.1
	98	20.2	3.2
	98.0667	20.1	3.1
	98.1333	20.2	3.2
	98.2	20.2	3.2
	98.2667	20.2	3.2
	98.3333	20.2	3.3
	98.4	20.2	3.3
	98.4667	20.3	3.3
	98.5333	20.3	3.3
	98.6	20.3	3.3
	98.6667	20.3	3.4
	98.7333	20.3	3.4
	98.8	20.3	3.4
	98.8667	20.4	3.4
	98.9333	20.4	3.4
	99	20.4	3.5
	99.0667	20.4	3.5
	99.1333	20.5	3.5
	99.2	20.5	3.5
	99.2667	20.5	3.6
	99.3333	20.5	3.5
	99.4	20.6	3.6
	99.4667	20.5	3.6
	99.5333	20.5	3.6
	99.6	20.6	3.6
	99.6667	20.6	3.6
	99.7333	20.6	3.7
	99.8	20.6	3.7
	99.8667	20.7	3.8
	99.9333	20.6	3.7
	100	20.7	3.8
	100.067	20.7	3.8
	100.133	20.7	3.8
	100.2	20.7	3.9
	100.267	20.8	3.8
	100.333	20.8	3.9
	100.4	20.8	3.9
	100.467	20.8	3.9
	100.533	20.8	3.9
	100.6	20.8	3.9
	100.667	20.8	3.9
	100.733	20.9	4
	100.8	20.9	4
	100.867	20.9	4
	100.933	20.9	4
	101	20.9	4
	101.067	20.9	4.1
	101.133	21	4.1
	101.2	21	4.1
	101.267	21	4.1
	101.333	21	4.1
	101.4	21	4.2
	101.467	21	4.1
	101.533	21	4.2
	101.6	21.1	4.2
	101.667	21.1	4.2
	101.733	21.1	4.3
	101.8	21.1	4.2
	101.867	21.1	4.3
	101.933	21.2	4.3
	102	21.1	4.3
	102.067	21.2	4.4
	102.133	21.2	4.4
	102.2	21.2	4.4
	102.267	21.2	4.4
	102.333	21.2	4.4
	102.4	21.3	4.5
	102.467	21.2	4.5
	102.533	21.2	4.5
	102.6	21.3	4.5
	102.667	21.3	4.5
	102.733	21.3	4.6
	102.8	21.3	4.6
	102.867	21.3	4.6
	102.933	21.4	4.6
	103	21.3	4.6
	103.067	21.4	4.7
	103.133	21.4	4.7
	103.2	21.4	4.7
	103.267	21.4	4.8
	103.333	21.4	4.8
	103.4	21.4	4.8
	103.467	21.5	4.8
	103.533	21.5	4.9
	103.6	21.4	4.9
	103.667	21.5	4.9
	103.733	21.5	5
	103.8	21.5	4.9
	103.867	21.5	5
	103.933	21.5	5
	104	21.6	5
	104.067	21.6	5.1
	104.133	21.5	5
	104.2	21.6	5.2
	104.267	21.6	5.1
	104.333	21.6	5.2
	104.4	21.6	5.2
	104.467	21.6	5.2
	104.533	21.7	5.3
	104.6	21.7	5.3
	104.667	21.7	5.4
	104.733	21.7	5.4
	104.8	21.7	5.4
	104.867	21.7	5.5
	104.933	21.7	5.4
	105	21.7	5.5
	105.067	21.7	5.5
	105.133	21.8	5.6
	105.2	21.8	5.6
	105.267	21.8	5.6
	105.333	21.8	5.7
	105.4	21.8	5.7
	105.467	21.8	5.7
	105.533	21.8	5.7
	105.6	21.8	5.8
	105.667	21.8	5.8
	105.733	21.8	5.8
	105.8	21.8	5.9
	105.867	21.9	5.9
	105.933	21.9	5.9
	106	21.9	5.9
	106.067	21.9	6
	106.133	21.9	6.1
	106.2	21.9	6.1
	106.267	21.9	6.1
	106.333	22	6.2
	106.4	22	6.2
	106.467	22	6.2
	106.533	22	6.3
	106.6	22	6.3
	106.667	22	6.4
	106.733	22	6.4
	106.8	22	6.4
	106.867	22	6.5
	106.933	22	6.5
	107	22.1	6.5
	107.067	22.1	6.6
	107.133	22.1	6.7
	107.2	22.1	6.7
	107.267	22.1	6.7
	107.333	22.1	6.8
	107.4	22.1	6.8
	107.467	22.1	6.9
	107.533	22.1	6.9
	107.6	22.1	7
	107.667	22.2	7.1
	107.733	22.2	7.1
	107.8	22.2	7.1
	107.867	22.2	7.2
	107.933	22.2	7.3
	108	22.2	7.3
	108.067	22.2	7.4
	108.133	22.2	7.4
	108.2	22.2	7.6
	108.267	22.3	7.6
	108.333	22.3	7.7
	108.4	22.3	7.7
	108.467	22.3	7.7
	108.533	22.3	7.8
	108.6	22.3	7.9
	108.667	22.4	7.9
	108.733	22.4	8
	108.8	22.4	8.1
	108.867	22.3	8.1
	108.933	22.4	8.2
	109	22.4	8.2
	109.067	22.4	8.3
	109.133	22.4	8.3
	109.2	22.4	8.3
	109.267	22.4	8.4
	109.333	22.4	8.5
	109.4	22.5	8.5
	109.467	22.5	8.5
	109.533	22.4	8.7
	109.6	22.5	9.2
	109.667	22.5	8.7
	109.733	22.5	8.8
	109.8	22.5	8.8
	109.867	22.5	8.9
	109.933	22.6	8.9
	110	22.6	9
	110.067	22.5	9
	110.133	22.6	9.1
	110.2	22.6	9.1
	110.267	22.6	9.2
	110.333	22.6	9.2
	110.4	22.6	9.3
	110.467	22.6	9.3
	110.533	22.6	9.4
	110.6	22.6	9.3
	110.667	22.6	9.4
	110.733	22.6	9.4
	110.8	22.6	9.5
	110.867	22.6	9.5
	110.933	22.7	9.5
	111	22.7	9.6
	111.067	22.7	9.6
	111.133	22.7	9.7
	111.2	22.7	9.7
	111.267	22.7	9.7
	111.333	22.7	9.8
	111.4	22.7	9.8
	111.467	22.7	9.8
	111.533	22.8	9.8
	111.6	22.8	9.9
	111.667	22.8	9.9
	111.733	22.8	9.9
	111.8	22.8	10
	111.867	22.8	10
	111.933	22.8	10
	112	22.8	10.1
	112.067	22.8	10
	112.133	22.8	10.1
	112.2	22.8	10.1
	112.267	22.9	10.1
	112.333	22.9	10.2
	112.4	22.9	10.2
	112.467	22.9	10.2
	112.533	22.9	10.2
	112.6	22.9	10.2
	112.667	22.9	10.3
	112.733	22.9	10.3
	112.8	22.9	10.2
	112.867	22.9	10.3
	112.933	23	10.3
	113	23	10.3
	113.067	23	10.4
	113.133	23	10.4
	113.2	23	10.3
	113.267	23	10.4
	113.333	23	10.4
	113.4	23.1	10.4
	113.467	23.1	10.4
	113.533	23.1	10.4
	113.6	23.1	10.5
	113.667	23.1	10.4
	113.733	23.1	10.4
	113.8	23.1	10.5
	113.867	23.1	10.4
	113.933	23.1	10.5
	114	23.1	10.5
	114.067	23.1	10.5
	114.133	23.2	10.5
	114.2	23.1	10.5
	114.267	23.1	10.6
	114.333	23.2	10.5
	114.4	23.2	10.6
	114.467	23.2	10.6
	114.533	23.2	10.5
	114.6	23.2	10.6
	114.667	23.2	10.6
	114.733	23.2	10.5
	114.8	23.3	10.6
	114.867	23.3	10.6
	114.933	23.2	10.6
	115	23.3	10.6
	115.067	23.3	10.6
	115.133	23.3	10.6
	115.2	23.3	10.6
	115.267	23.3	10.6
	115.333	23.3	10.7
	115.4	23.3	10.6
	115.467	23.3	10.7
	115.533	23.3	10.6
	115.6	23.4	10.7
	115.667	23.3	10.7
	115.733	23.4	10.7
	115.8	23.4	10.7
	115.867	23.4	10.7
	115.933	23.4	10.7
	116	23.4	10.8
	116.067	23.4	10.7
	116.133	23.4	10.8
	116.2	23.4	10.8
	116.267	23.4	10.8
	116.333	23.5	10.8
	116.4	23.5	10.8
	116.467	23.5	10.9
	116.533	23.5	10.8
	116.6	23.5	10.9
	116.667	23.5	10.9
	116.733	23.5	10.9
	116.8	23.6	11
	116.867	23.6	10.9
	116.933	23.6	11
	117	23.6	11
	117.067	23.6	11
	117.133	23.6	11
	117.2	23.6	11
	117.267	23.6	11.1
	117.333	23.6	11.1
	117.4	23.6	11.1
	117.467	23.6	11.2
	117.533	23.7	11.2
	117.6	23.7	11.2
	117.667	23.6	11.2
	117.733	23.7	11.2
	117.8	23.7	11.3
	117.867	23.7	11.3
	117.933	23.7	11.3
	118	23.7	11.3
	118.067	23.8	11.3
	118.133	23.7	11.4
	118.2	23.7	11.4
	118.267	23.7	11.5
	118.333	23.7	11.4
	118.4	23.8	11.5
	118.467	23.8	11.5
	118.533	23.8	11.5
	118.6	23.8	11.6
	118.667	23.8	11.6
	118.733	23.8	11.7
	118.8	23.8	11.7
	118.867	23.8	11.7
	118.933	23.8	11.7
	119	23.9	11.8
	119.067	23.9	11.8
	119.133	23.9	11.8
	119.2	23.9	11.9
	119.267	23.9	11.9
	119.333	23.9	11.9
	119.4	23.9	11.9
	119.467	23.9	12
	119.533	24	12
	119.6	24	12
	119.667	24	12.1
	119.733	24	12.1
	119.8	24	12.2
	119.867	24	12.2
	119.933	24	12.2
	120	24	12.2
	120.067	24	12.3
	120.133	24	12.2
	120.2	24	12.3
	120.267	24.1	12.3
	120.333	24.1	12.4
	120.4	24.1	12.4
	120.467	24.1	12.4
	120.533	24.1	12.4
	120.6	24.1	12.5
	120.667	24.1	12.5
	120.733	24.1	12.6
	120.8	24.1	12.6
	120.867	24.1	12.6
	120.933	24.1	12.6
	121	24.2	12.6
	121.067	24.2	12.7
	121.133	24.2	12.7
	121.2	24.2	12.8
	121.267	24.2	12.7
	121.333	24.2	12.8
	121.4	24.2	12.8
	121.467	24.2	12.8
	121.533	24.2	12.8
	121.6	24.2	12.9
	121.667	24.3	12.9
	121.733	24.3	12.9
	121.8	24.3	12.9
	121.867	24.3	13
	121.933	24.3	13
	122	24.3	13
	122.067	24.3	13
	122.133	24.3	13.1
	122.2	24.3	13.1
	122.267	24.4	13.1
	122.333	24.4	13.1
	122.4	24.4	13.1
	122.467	24.4	13.1
	122.533	24.4	13.1
	122.6	24.4	13.2
	122.667	24.4	13.1
	122.733	24.4	13.2
	122.8	24.4	13.2
	122.867	24.4	13.2
	122.933	24.5	13.2
	123	24.5	13.3
	123.067	24.5	13.2
	123.133	24.5	13.3
	123.2	24.5	13.3
	123.267	24.5	13.3
	123.333	24.5	13.3
	123.4	24.5	13.3
	123.467	24.5	13.3
	123.533	24.5	13.3
	123.6	24.6	13.4
	123.667	24.6	13.3
	123.733	24.6	13.4
	123.8	24.6	13.4
	123.867	24.6	13.4
	123.933	24.6	13.4
	124	24.6	13.4
	124.067	24.6	13.4
	124.133	24.6	13.4
	124.2	24.7	13.4
	124.267	24.7	13.4
	124.333	24.6	13.4
	124.4	24.7	13.5
	124.467	24.7	13.4
	124.533	24.7	13.5
	124.6	24.7	13.4
	124.667	24.7	13.5
	124.733	24.7	13.5
	124.8	24.7	13.5
	124.867	24.8	13.5
	124.933	24.8	13.5
	125	24.8	13.5
	125.067	24.8	13.5
	125.133	24.8	13.5
	125.2	24.8	13.5
	125.267	24.8	13.6
	125.333	24.9	13.5
	125.4	24.9	13.6
	125.467	24.8	13.5
	125.533	24.8	13.6
	125.6	24.9	13.6
	125.667	24.9	13.6
	125.733	24.9	13.6
	125.8	24.9	13.5
	125.867	24.9	13.6
	125.933	24.9	13.6
	126	24.9	13.6
	126.067	24.9	13.6
	126.133	24.9	13.6
	126.2	24.9	13.6
	126.267	25	13.6
	126.333	25	13.6
	126.4	25	13.6
	126.467	25	13.6
	126.533	25	13.6
	126.6	25	13.6
	126.667	25.1	13.6
	126.733	25	13.6
	126.8	25	13.6
	126.867	25.1	13.6
	126.933	25.1	13.6
	127	25.1	13.6
	127.067	25.1	13.5
	127.133	25.1	13.6
	127.2	25.1	13.5
	127.267	25.1	13.6
	127.333	25.1	13.5
	127.4	25.2	13.6
	127.467	25.2	13.5
	127.533	25.2	13.6
	127.6	25.2	13.5
	127.667	25.2	13.5
	127.733	25.2	13.5
	127.8	25.2	13.5
	127.867	25.2	13.5
	127.933	25.2	13.5
	128	25.3	13.5
	128.067	25.2	13.5
	128.133	25.3	13.5
	128.2	25.3	13.4
	128.267	25.3	13.5
	128.333	25.3	13.4
	128.4	25.3	13.5
	128.467	25.4	13.4
	128.533	25.4	13.4
	128.6	25.4	13.4
	128.667	25.4	13.4
	128.733	25.4	13.4
	128.8	25.4	13.4
	128.867	25.4	13.4
	128.933	25.5	13.4
	129	25.4	13.4
	129.067	25.5	13.3
	129.133	25.5	13.3
	129.2	25.5	13.2
	129.267	25.5	13.3
	129.333	25.5	13.2
	129.4	25.5	13.3
	129.467	25.5	13.2
	129.533	25.5	13.2
	129.6	25.6	13.2
	129.667	25.6	13.1
	129.733	25.6	13.1
	129.8	25.6	13.1
	129.867	25.6	13.1
	129.933	25.6	13
	130	25.6	13
	130.067	25.6	13
	130.133	25.6	13
	130.2	25.7	13
	130.267	25.7	12.9
	130.333	25.7	13
	130.4	25.7	12.9
	130.467	25.7	12.9
	130.533	25.7	12.9
	130.6	25.7	12.9
	130.667	25.8	12.9
	130.733	25.7	12.8
	130.8	25.8	12.9
	130.867	25.8	12.8
	130.933	25.8	12.9
	131	25.8	12.8
	131.067	25.8	12.8
	131.133	25.8	12.8
	131.2	25.8	12.8
	131.267	25.8	12.8
	131.333	25.8	12.7
	131.4	25.9	12.8
	131.467	25.8	12.7
	131.533	25.9	12.8
	131.6	25.9	12.8
	131.667	25.9	12.7
	131.733	25.9	12.8
	131.8	25.9	12.7
	131.867	25.9	12.7
	131.933	26	12.7
	132	26	12.7
	132.067	26	12.8
	132.133	25.9	12.7
	132.2	26	12.7
	132.267	26	12.7
	132.333	26	12.6
	132.4	26	12.7
	132.467	26	12.7
	132.533	26	12.7
	132.6	26.1	12.7
	132.667	26.1	12.6
	132.733	26	12.7
	132.8	26.1	12.6
	132.867	26.1	12.7
	132.933	26.1	12.6
	133	26.1	12.7
	133.067	26.1	12.7
[truncated: 2,588 more rows]

## Sheet: Data for Fig 3
	Time	U	U		Ch/Cl = 500
	[ min ]	[ mV ]	[ mV ]
Conf.		A	B		Cl = 0.01 mol m-3
	0	0	0
	0.06667	0	0
	0.13333	0	0
	0.2	0	0
	0.26667	0	0
	0.33333	0	0
	0.4	0	0
	0.46667	0	0
	0.53333	0	0
	0.6	0	0
	0.66667	0	0
	0.73333	0	0
	0.8	0	0
	0.86667	0	0
	0.93333	0	0
	1	0	0.1
	1.06667	0	0.1
	1.13333	0	0.1
	1.2	0	0.1
	1.26667	0	0.1
	1.33333	0	0.1
	1.4	0	0.1
	1.46667	0	0.1
	1.53333	0	0.1
	1.6	0	0.1
	1.66667	0	0.1
	1.73333	0	0.2
	1.8	0	0.2
	1.86667	0	0.2
	1.93333	0	0.2
	2	0.1	0.2
	2.06667	0	0.2
	2.13333	0	0.2
	2.2	-0.1	0.2
	2.26667	0	0.2
	2.33333	0	0.2
	2.4	-0.1	0.2
	2.46667	-0.1	0.2
	2.53333	-0.1	0.2
	2.6	-0.1	0.2
	2.66667	-0.1	0.2
	2.73333	-0.1	0.3
	2.8	-0.1	0.3
	2.86667	-0.1	0.3
	2.93333	-0.1	0.3
	3	-0.1	0.3
	3.06667	-0.1	0.3
	3.13333	-0.1	0.3
	3.2	-0.1	0.3
	3.26667	-0.1	0.3
	3.33333	-0.1	0.3
	3.4	-0.1	0.3
	3.46667	-0.1	0.3
	3.53333	-0.1	0.3
	3.6	-0.1	0.3
	3.66667	-0.1	0.3
	3.73333	0	0.3
	3.8	-0.1	0.3
	3.86667	-0.1	0.2
	3.93333	0	0.2
	4	0	0.2
	4.06667	0	0.2
	4.13333	0	0.3
	4.2	0	0.3
	4.26667	0	0.3
	4.33333	0.1	0.3
	4.4	0	0.3
	4.46667	0	0.3
	4.53333	0.1	0.3
	4.6	0.1	0.3
	4.66667	0.1	0.3
	4.73333	0.1	0.6
	4.8	0.1	0.8
	4.86667	0.1	0.9
	4.93333	0.1	1.1
	5	0.1	1.2
	5.06667	0.1	1.2
	5.13333	0.1	1.2
	5.2	0.1	1.2
	5.26667	0.2	1.5
	5.33333	0.1	1.5
	5.4	0.2	1.5
	5.46667	0.2	1.7
	5.53333	0.2	1.9
	5.6	0.2	2.2
	5.66667	0.2	2.4
	5.73333	0.2	2.7
	5.8	0.2	3
	5.86667	0.2	3.3
	5.93333	0.2	3.6
	6	0.2	3.9
	6.06667	0.4	4.2
	6.13333	0.4	4.6
	6.2	0.2	4.9
	6.26667	0.2	5.3
	6.33333	0.4	5.6
	6.4	0.2	6
	6.46667	0.4	6.3
	6.53333	0.4	6.6
	6.6	0.4	6.9
	6.66667	0.4	7.3
	6.73333	0.4	7.6
	6.8	0.4	8
	6.86667	0.4	8.2
	6.93333	0.4	8.6
	7	0.4	8.8
	7.06667	0.4	9.2
	7.13333	0.5	9.4
	7.2	0.5	9.7
	7.26667	0.4	10
	7.33333	0.5	10.3
	7.4	0.5	10.5
	7.46667	0.5	10.8
	7.53333	0.5	11
	7.6	0.6	11.3
	7.66667	0.5	11.4
	7.73333	0.5	11.7
	7.8	0.6	11.8
	7.86667	0.5	12
	7.93333	0.6	12.2
	8	0.6	12.3
	8.06667	0.5	12.4
	8.13333	0.6	12.5
	8.2	0.6	12.6
	8.26667	0.6	12.8
	8.33333	0.6	12.8
	8.4	0.6	13
	8.46667	0.6	13.1
	8.53333	0.7	13.2
	8.6	0.6	13.3
	8.66667	0.7	13.6
	8.73333	0.7	13.6
	8.8	0.6	13.7
	8.86667	0.7	13.8
	8.93333	0.7	14
	9	0.6	14.1
	9.06667	0.7	14.2
	9.13333	0.7	14.4
	9.2	0.7	14.5
	9.26667	0.7	14.7
	9.33333	0.7	14.9
	9.4	0.7	14.9
	9.46667	0.7	15
	9.53333	0.7	15.2
	9.6	0.7	15.3
	9.66667	0.7	15.5
	9.73333	0.7	15.6
	9.8	0.7	15.7
	9.86667	0.7	15.9
	9.93333	0.7	16
	10	0.7	16.2
	10.0667	0.7	16.3
	10.1333	0.7	16.5
	10.2	0.7	16.6
	10.2667	0.7	16.7
	10.3333	0.8	16.8
	10.4	0.8	17
	10.4667	0.7	17.1
	10.5333	0.8	17.2
	10.6	0.8	17.3
	10.6667	0.8	17.4
	10.7333	0.8	17.5
	10.8	0.8	17.7
	10.8667	0.8	17.7
	10.9333	0.8	17.9
	11	1	17.9
	11.0667	1	18.1
	11.1333	0.8	18.1
	11.2	1	18.2
	11.2667	1	18.3
	11.3333	1	18.3
	11.4	1	18.5
	11.4667	1	18.5
	11.5333	1	18.6
	11.6	1.1	18.6
	11.6667	1.1	18.7
	11.7333	1.1	18.7
	11.8	1.1	18.8
	11.8667	1.1	18.8
	11.9333	1.1	18.9
	12	1.1	18.9
	12.0667	1.3	19
	12.1333	1.1	19.1
	12.2	1.2	19.1
	12.2667	1.2	19.1
	12.3333	1.6	19.1
	12.4	1.1	19.2
	12.4667	1.2	19.2
	12.5333	1.2	19.3
	12.6	1.3	19.3
	12.6667	1.2	19.3
	12.7333	1.3	19.3
	12.8	1.3	19.4
	12.8667	1.3	19.4
	12.9333	1.4	19.4
	13	1.4	19.5
	13.0667	1.4	19.5
	13.1333	1.4	19.5
	13.2	1.4	19.5
	13.2667	1.4	19.6
	13.3333	1.6	19.5
	13.4	1.6	19.6
	13.4667	1.6	19.6
	13.5333	1.6	19.6
	13.6	1.7	19.6
	13.6667	1.7	19.7
	13.7333	1.7	19.7
	13.8	1.8	19.7
	13.8667	1.8	19.8
	13.9333	1.8	19.7
	14	1.9	19.8
	14.0667	1.8	19.7
	14.1333	1.9	19.8
	14.2	1.9	19.8
	14.2667	1.9	19.8
	14.3333	2	19.8
	14.4	2	19.8
	14.4667	2	19.8
	14.5333	2.2	19.8
	14.6	2.2	19.8
	14.6667	2.2	19.8
	14.7333	2.3	19.8
	14.8	2.3	19.9
	14.8667	2.3	19.8
	14.9333	2.3	19.9
	15	2.3	19.9
	15.0667	2.4	19.8
	15.1333	2.4	19.8
	15.2	2.5	19.8
	15.2667	2.5	19.9
	15.3333	2.5	19.8
	15.4	2.6	19.9
	15.4667	2.6	19.9
	15.5333	2.6	19.9
	15.6	2.8	19.9
	15.6667	2.8	19.8
	15.7333	2.8	19.9
	15.8	2.9	19.9
	15.8667	2.9	19.9
	15.9333	3	19.9
	16	3	20
	16.0667	3	20
	16.1333	3.1	20
	16.2	3.1	20
	16.2667	3.1	20.1
	16.3333	3.1	20.1
	16.4	3.2	20.1
	16.4667	3.4	20.1
	16.5333	3.4	20.2
	16.6	3.4	20.2
	16.6667	3.5	20.2
	16.7333	3.5	20.3
	16.8	3.5	20.3
	16.8667	3.6	20.3
	16.9333	3.6	20.4
	17	3.6	20.3
	17.0667	3.7	20.4
	17.1333	3.7	20.4
	17.2	3.7	20.4
	17.2667	3.8	20.5
	17.3333	4	20.4
	17.4	4	20.5
	17.4667	4	20.5
	17.5333	4	20.5
	17.6	4.1	20.4
	17.6667	4.1	20.3
	17.7333	4.1	20.1
	17.8	4.2	19.6
	17.8667	4.3	19
	17.9333	4.3	18.2
	18	4.4	17.2
	18.0667	4.4	16
	18.1333	4.4	14.7
	18.2	4.6	13.2
	18.2667	4.6	11.9
	18.3333	4.6	10.3
	18.4	4.7	9.1
	18.4667	4.8	7.7
	18.5333	4.8	6.6
	18.6	4.8	5.5
	18.6667	4.8	4.7
	18.7333	4.9	3.9
	18.8	5	3.3
	18.8667	4.9	2.8
	18.9333	5	2.5
	19	5.2	2.2
	19.0667	5.2	2
	19.1333	5.2	1.9
	19.2	5.3	1.9
	19.2667	5.4	1.9
	19.3333	5.3	2
	19.4	5.4	2.1
	19.4667	5.5	2.4
	19.5333	5.5	2.6
	19.6	5.5	3
	19.6667	5.6	3.4
	19.7333	5.6	3.8
	19.8	5.6	4.4
	19.8667	5.8	4.9
	19.9333	5.9	5.5
	20	5.9	6.1
	20.0667	5.9	6.7
	20.1333	6	7.4
	20.2	6	8
	20.2667	6	8.6
	20.3333	6.1	9.3
	20.4	6.2	9.9
	20.4667	6.2	10.5
	20.5333	6.2	11
	20.6	6.4	11.6
	20.6667	6.5	12.1
	20.7333	6.4	12.5
	20.8	6.5	13
	20.8667	6.5	13.4
	20.9333	6.6	13.9
	21	6.7	14.2
	21.0667	6.7	14.6
	21.1333	6.7	14.9
	21.2	6.8	15.3
	21.2667	6.8	15.5
	21.3333	6.8	15.8
	21.4	6.8	16.1
	21.4667	7	16.4
	21.5333	7.1	16.6
	21.6	7.1	16.8
	21.6667	7.1	17
	21.7333	7.2	17.2
	21.8	7.3	17.4
	21.8667	7.3	17.5
	21.9333	7.3	17.6
	22	7.3	17.7
	22.0667	7.4	17.9
	22.1333	7.6	18
	22.2	7.6	18.1
	22.2667	7.6	18.1
	22.3333	7.7	18.3
	22.4	7.7	18.3
	22.4667	7.8	18.5
	22.5333	7.8	18.6
	22.6	7.8	18.7
	22.6667	7.9	18.8
	22.7333	8	18.9
	22.8	8	19
	22.8667	8	19.1
	22.9333	8.2	19.3
	23	8.2	19.3
	23.0667	8.4	19.5
	23.1333	8.2	19.6
	23.2	8.3	19.7
	23.2667	8.4	19.8
	23.3333	8.4	19.9
	23.4	8.4	20
	23.4667	8.5	20.1
	23.5333	8.6	20.2
	23.6	8.6	20.4
	23.6667	8.6	20.5
	23.7333	8.6	20.6
	23.8	8.8	20.7
	23.8667	8.9	20.8
	23.9333	8.9	21
	24	8.9	21.1
	24.0667	9	21.2
	24.1333	9	21.3
	24.2	9.1	21.4
	24.2667	9.1	21.6
	24.3333	9.1	21.6
	24.4	9.2	21.8
	24.4667	9.2	21.9
	24.5333	9.4	21.9
	24.6	9.4	22.1
	24.6667	9.4	22.1
	24.7333	9.5	22.2
	24.8	9.5	22.3
	24.8667	9.6	22.3
	24.9333	9.6	22.4
	25	9.6	22.5
	25.0667	9.7	22.5
	25.1333	9.8	22.6
	25.2	9.8	22.5
	25.2667	9.8	22.5
	25.3333	10	22.6
	25.4	10.1	22.5
	25.4667	10.1	22.6
	25.5333	10.1	22.5
	25.6	10.2	22.5
	25.6667	10.2	22.4
	25.7333	10.2	22.3
	25.8	10.3	22.3
	25.8667	10.3	22.2
	25.9333	10.4	22.1
	26	10.4	22
	26.0667	10.6	21.9
	26.1333	10.6	21.7
	26.2	10.7	21.6
	26.2667	10.7	21.4
	26.3333	10.7	21.2
	26.4	10.7	21
	26.4667	10.8	20.7
	26.5333	10.9	20.5
	26.6	10.9	20.3
	26.6667	10.9	20
	26.7333	11	19.8
	26.8	11.2	19.4
	26.8667	11.2	19.2
	26.9333	11.2	18.9
	27	11.3	18.5
	27.0667	11.3	18.2
	27.1333	11.3	17.9
	27.2	11.4	17.5
	27.2667	11.4	17.2
	27.3333	11.5	16.8
	27.4	11.5	16.4
	27.4667	11.6	16
	27.5333	11.6	15.5
	27.6	11.6	15.2
	27.6667	11.8	14.7
	27.7333	11.9	14.3
	27.8	12	13.8
	27.8667	11.9	13.5
	27.9333	11.9	13.1
	28	12	12.8
	28.0667	12.1	12.4
	28.1333	12.1	12.1
	28.2	12.2	11.9
	28.2667	12.2	11.6
	28.3333	12.2	11.5
	28.4	12.4	11.3
	28.4667	12.4	11.1
	28.5333	12.5	11
	28.6	12.5	11
	28.6667	12.6	11
	28.7333	12.6	11
	28.8	12.6	10.9
	28.8667	12.6	11
	28.9333	12.7	11.1
	29	12.8	11.1
	29.0667	12.8	11.2
	29.1333	12.8	11.3
	29.2	13	11.4
	29.2667	13.1	11.5
	29.3333	13.1	11.6
	29.4	13.1	11.7
	29.4667	13.2	11.8
	29.5333	13.2	12
	29.6	13.2	12.2
	29.6667	13.3	12.3
	29.7333	13.4	12.5
	29.8	13.4	12.6
	29.8667	13.6	12.8
	29.9333	13.6	12.9
	30	13.6	13.1
	30.0667	13.7	13.3
	30.1333	13.7	13.5
	30.2	13.7	13.6
	30.2667	13.8	13.7
	30.3333	13.8	13.9
	30.4	13.9	14
	30.4667	14	14.2
	30.5333	14	14.3
	30.6	14	14.4
	30.6667	14.2	14.6
	30.7333	14.2	14.7
	30.8	14.2	14.8
	30.8667	14.4	14.9
	30.9333	14.3	15
	31	14.4	15.1
	31.0667	14.5	15.2
	31.1333	14.5	15.3
	31.2	14.5	15.4
	31.2667	14.6	15.5
	31.3333	14.6	15.5
	31.4	14.8	15.7
	31.4667	14.8	15.7
	31.5333	14.9	15.7
	31.6	15	15.8
	31.6667	15	15.8
	31.7333	15	15.8
	31.8	15.1	15.8
	31.8667	15.1	15.7
	31.9333	15.1	15.6
	32	15.2	15.5
	32.0667	15.2	15.2
	32.1333	15.4	15
	32.2	15.5	14.7
	32.2667	15.5	14.2
	32.3333	15.5	13.8
	32.4	15.6	13.3
	32.4667	15.6
	32.5333	15.7	12.8
	32.6	15.8	12
	32.6667	15.8	11.4
	32.7333	15.8	10.6
	32.8	15.8	9.8
	32.8667	16	9.1
	32.9333	16.1	8.4
	33	16	7.8
	33.0667	16.1	7.3
	33.1333	16.2	6.9
	33.2	16.2	6.5
	33.2667	16.3	6.3
	33.3333	16.3	6.1
	33.4	16.3	6
	33.4667	16.4	6
	33.5333	16.4	6.1
	33.6	16.6	6.1
	33.6667	16.7	6.3
	33.7333	16.7	6.4
	33.8	16.7	6.7
	33.8667	16.8	6.9
	33.9333	16.8	7.1
	34	16.9	7.4
	34.0667	16.9	7.7
	34.1333	16.9	7.9
	34.2	17	8.3
	34.2667	17.2	8.5
	34.3333	17.2	8.8
	34.4	17.2	9.1
	34.4667	17.3	9.3
	34.5333	17.4	9.6
	34.6	17.4	9.9
	34.6667	17.4	10.1
	34.7333	17.5	10.4
	34.8	17.5	10.6
	34.8667	17.5	10.9
	34.9333	17.5	11.1
	35	17.6	11.3
	35.0667	17.6	11.6
	35.1333	17.8	11.7
	35.2	17.9	11.9
	35.2667	17.9	12.1
	35.3333	17.9	12.3
	35.4	18	12.5
	35.4667	18.1	12.6
	35.5333	18.1	12.8
	35.6	18.1	12.9
	35.6667	18.2	13.1
	35.7333	18.2	13.2
	35.8	18.4	13.4
	35.8667	18.4	13.5
	35.9333	18.4	13.7
	36	18.5	13.9
	36.0667	18.6	14
	36.1333	18.6	14.2
	36.2	18.6	14.3
	36.2667	18.7	14.4
	36.3333	18.8	14.5
	36.4	18.8	14.7
	36.4667	18.8	14.8
	36.5333	19	14.9
	36.6	19	15.1
	36.6667	19.1	15.2
	36.7333	19.1	15.3
	36.8	19.2	15.4
	36.8667	19.2	15.5
	36.9333	19.2	15.6
	37	19.6	15.7
	37.0667	19.6	15.8
	37.1333	19.4	15.8
	37.2	19.4	15.9
	37.2667	19.4	16
	37.3333	19.6	16.1
	37.4	19.7	16.1
	37.4667	19.7	16.2
	37.5333	19.7	16.2
	37.6	19.8	16.3
	37.6667	19.8	16.3
	37.7333	19.9	16.4
	37.8	20	16.4
	37.8667	20	16.4
	37.9333	20	16.5
	38	20.2	16.5
	38.0667	20.2	16.6
	38.1333	20.3	16.6
	38.2	20.3	16.7
	38.2667	20.4	16.7
	38.3333	20.4	16.8
	38.4	20.4	16.9
	38.4667	20.5	16.9
	38.5333	20.6	17
	38.6	20.6	17
	38.6667	20.6	17.1
	38.7333	20.8	17.2
	38.8	20.8	17.3
	38.8667	20.8	17.3
	38.9333	20.9	17.4
	39	21	17.5
	39.0667	21	17.6
	39.1333	21.1	17.6
	39.2	21.1	17.7
	39.2667	21.1	17.8
	39.3333	21.2	17.8
	39.4	21.2	17.9
	39.4667	21.2	17.9
	39.5333	21.4	18
	39.6	21.5	18
	39.6667	21.5	18.1
	39.7333	21.6	18.1
	39.8	21.6	18.2
	39.8667	21.6	18.2
	39.9333	21.7	18.3
	40	21.7	18.3
	40.0667	21.7	18.3
	40.1333	21.8	18.4
	40.2	21.8	18.5
	40.2667	22	18.5
	40.3333	22	18.6
	40.4	22.1	18.6
	40.4667	22.1	18.7
	40.5333	22.2	18.8
	40.6	22.2	18.8
	40.6667	22.2	18.8
	40.7333	22.3	18.9
	40.8	22.3	19
	40.8667	22.4	19.1
	40.9333	22.4	19
	41	22.4	19.1
	41.0667	22.6	19.2
	41.1333	22.6	19.2
	41.2	22.7	19.2
	41.2667	22.7	19.3
	41.3333	22.7	19.3
	41.4	22.8	19.3
	41.4667	22.8	19.4
	41.5333	22.8	19.3
	41.6	22.9	19.4
	41.6667	23	19.4
	41.7333	23	19.4
	41.8	23.2	19.4
	41.8667	23.2	19.5
	41.9333	23.2	19.5
	42	23.3	19.5
	42.0667	23.3	19.5
	42.1333	24.7	19.5
	42.2	22.4	19.5
	42.2667	23.5	19.5
	42.3333	23.4	19.5
	42.4	23.4	19.6
	42.4667	23.4	19.5
	42.5333	23.4	19.6
	42.6	23.5	19.6
	42.6667	23.6	19.6
	42.7333	23.8	19.6
	42.8	23.8	19.6
	42.8667	23.9	19.6
	42.9333	23.9	19.6
	43	24	19.6
	43.0667	24	19.7
	43.1333	24	19.7
	43.2	24.1	19.6
	43.2667	24.1	19.7
	43.3333	24.1	19.7
	43.4	24.2	19.7
	43.4667	24.4	19.7
	43.5333	24.4	19.7
	43.6	24.4	19.7
	43.6667	24.5	19.7
	43.7333	24.5	19.7
	43.8	24.5	19.7
	43.8667	24.6	19.7
	43.9333	24.6	19.7
	44	24.6	19.7
	44.0667	24.7	19.7
	44.1333	24.8	19.6
	44.2	24.8	19.7
	44.2667	24.8	19.7
	44.3333	25	19.6
	44.4	25	19.6
	44.4667	25	19.6
	44.5333	25	19.5
	44.6	25.1	19.5
	44.6667	25.1	19.4
	44.7333	25.2	19.4
	44.8	25.2	19.3
	44.8667	25.2	19.2
	44.9333	25.3	19.2
	45	25.3	19.1
	45.0667	25.4	19
	45.1333	25.4	18.9
	45.2	25.4	18.9
	45.2667	25.4	18.8
	45.3333	25.6	18.7
	45.4	25.6	18.6
	45.4667	25.7	18.5
	45.5333	25.8	18.5
	45.6	25.7	18.4
	45.6667	25.8	18.3
	45.7333	25.9	18.3
	45.8	25.9	18.2
	45.8667	25.9	18.2
	45.9333	26	18.2
	46	26	18.2
	46.0667	26	18.3
	46.1333	26.2	18.3
	46.2	26.2	18.3
	46.2667	26.2	18.3
	46.3333	26.3	18.4
	46.4	26.3	18.5
	46.4667	26.3	18.5
	46.5333	26.4	18.6
	46.6	26.4	18.7
	46.6667	26.4	18.8
	46.7333	26.5	18.9
	46.8	26.5	19
	46.8667	26.5	19.1
	46.9333	26.6	19.2
	47	26.6	19.3
	47.0667	26.6	19.3
	47.1333	26.8	19.4
	47.2	26.8	19.5
	47.2667	26.8	19.6
	47.3333	26.9	19.6
	47.4	26.9	19.6
	47.4667	26.9	19.7
	47.5333	27	19.7
	47.6	27.1	19.7
	47.6667	27.1	19.6
	47.7333	27.1	19.6
	47.8	27.2	19.6
	47.8667	27.2	19.5
	47.9333	27.4	19.5
	48	27.4	19.4
	48.0667	27.4	19.4
	48.1333	27.5	19.3
	48.2	27.5	19.2
	48.2667	27.5	19.1
	48.3333	27.6	19
	48.4	27.6	19
	48.4667	27.6	18.8
	48.5333	27.7	18.8
	48.6	27.7	18.6
	48.6667	27.7	18.5
	48.7333	27.8	18.4
	48.8	27.8	18.2
	48.8667	27.8	18.1
	48.9333	28	17.9
	49	28.1	17.8
	49.0667	28	17.7
	49.1333	28.1	17.5
	49.2	28.1	17.4
	49.2667	28.1	17.2
	49.3333	28.2	17.1
	49.4	28.2	17
	49.4667	28.3	16.8
	49.5333	28.3	16.7
	49.6	28.3	16.6
	49.6667	28.4	16.4
	49.7333	28.4	16.3
	49.8	28.6	16
	49.8667	28.6	15.9
	49.9333	28.6	15.7
	50	28.7	15.5
	50.0667	28.7	15.3
	50.1333	28.7	15
	50.2	28.8	14.8
	50.2667	28.8	14.6
	50.3333	28.9	14.4
	50.4	28.9	14.3
	50.4667	28.9	14.1
	50.5333	29	14.1
	50.6	28.9	14
	50.6667	29	13.9
	50.7333	29.2	13.9
	50.8	29.2	13.8
	50.8667	29.2	13.8
	50.9333	29.2	13.8
	51	29.3	13.8
	51.0667	29.4	13.8
	51.1333	29.4	13.8
	51.2	29.4	13.8
	51.2667	29.5	13.8
	51.3333	29.4	13.8
	51.4	29.5	13.8
	51.4667	29.6	13.8
	51.5333	29.6	13.8
	51.6	29.6	13.8
	51.6667	29.8	13.8
	51.7333	29.6	13.8
	51.8	29.8	13.8
	51.8667	29.9	13.8
	51.9333	29.9	13.8
	52	29.9	13.7
	52.0667	30	13.7
	52.1333	30	13.7
	52.2	30	13.7
	52.2667	30.1	13.6
	52.3333	30	13.6
	52.4	30.1	13.5
	52.4667	30.2	13.5
	52.5333	30.2	13.4
	52.6	30.2	13.4
	52.6667	30.4	13.3
	52.7333	30.4	13.3
	52.8	30.4	13.2
	52.8667	30.5	13.2
	52.9333	30.5	13.1
	53	30.6	13.1
	53.0667	30.5	13.1
	53.1333	30.6	13
	53.2	30.6	13
	53.2667	30.6	13
	53.3333	30.7	12.9
	53.4	30.7	12.9
	53.4667	30.7	12.9
	53.5333	30.8	12.9
	53.6	30.8	12.9
	53.6667	31	12.9
	53.7333	31	12.8
	53.8	31	12.8
	53.8667	31.1	12.7
	53.9333	31	12.6
	54	31.1	12.5
	54.0667	31.1	12.4
	54.1333	31.1	12.3
	54.2	31.2	12.2
	54.2667	31.2	12.1
	54.3333	31.2	11.9
	54.4	31.3	11.8
	54.4667	31.3	11.6
	54.5333	31.3	11.4
	54.6	31.4	11.3
	54.6667	31.4	11.1
	54.7333	31.6	10.9
	54.8	31.6	10.7
	54.8667	31.6	10.5
	54.9333	31.7	10.3
	55	31.7	10.1
	55.0667	31.7	9.8
	55.1333	31.8	9.6
	55.2	31.7	9.4
	55.2667	31.8	9.2
	55.3333	31.9	9
	55.4	31.8	8.8
	55.4667	31.9	8.6
	55.5333	32	8.4
	55.6	31.9	8.2
	55.6667	32	8
	55.7333	32	8
	55.8	32	7.8
	55.8667	32.2	7.7
	55.9333	32.2	7.7
	56	32.2	7.6
	56.0667	32.3	7.6
	56.1333	32.3	7.5
	56.2	32.3	7.6
	56.2667	32.4	7.6
	56.3333	32.4	7.6
	56.4	32.4	7.7
	56.4667	32.5	7.7
	56.5333	32.5	7.8
	56.6	32.5	7.8
	56.6667	32.6	7.9
	56.7333	32.5	7.9
	56.8	32.6	8
	56.8667	32.8	8
	56.9333	32.6	8.1
	57	32.8	8.1
	57.0667	32.8	8.1
	57.1333	32.8	8.2
	57.2	32.9	8.2
	57.2667	32.9	8.3
	57.3333	32.9	8.3
	57.4	32.9	8.4
	57.4667	33	8.4
	57.5333	33	8.5
	57.6	33	8.5
	57.6667	33.1	8.5
	57.7333	33.1	8.6
	57.8	33.2	8.6
	57.8667	33.2	8.7
	57.9333	33.2	8.7
	58	33.2	8.7
	58.0667	33.4	8.7
	58.1333	33.4	8.7
	58.2	33.4	8.6
	58.2667	33.5	8.7
	58.3333	33.4	8.7
	58.4	33.5
	58.4667	33.5
	58.5333	33.5
	58.6	33.6
	58.6667	33.6	8.4
	58.7333	33.6	8.3
	58.8	33.7	8.1
	58.8667	33.7	8.1
	58.9333	33.7	8.1
	59	33.8	7.9
	59.0667	33.7	7.9
	59.1333	33.8	7.7
	59.2	33.8	7.6
	59.2667	33.8	7.5
	59.3333	34	7.4
	59.4	34	7.3
	59.4667	33.6	7.2
	59.5333	34.1	7.2
	59.6	34.1	7.1
	59.6667	34.1	7
	59.7333	34.2	6.9
	59.8	34.2	6.8
	59.8667	34.2	6.8
	59.9333	34.3	6.7
	60	34.3	6.7
	60.0667	34.3	6.6
	60.1333	34.3	6.6
	60.2	34.4	6.6
	60.2667	34.4	6.5
	60.3333	34.4	6.5
	60.4	34.4	6.5
	60.4667	34.4	6.5
	60.5333	34.6	6.5
	60.6	34.6	6.5
	60.6667	34.6	6.5
	60.7333	34.7	6.5
	60.8	34.7	6.5
	60.8667	34.7	6.5
	60.9333	34.8	6.5
	61	34.8	6.5
	61.0667	34.8	6.5
	61.1333	34.8	6.6
	61.2	34.8	6.5
	61.2667	34.8	6.6
	61.3333	34.9	6.6
	61.4	34.9	6.6
	61.4667	34.9	6.7
	61.5333	35	6.7
	61.6	35	6.7
	61.6667	35	6.7
	61.7333	35	6.7
	61.8	35.2	6.7
	61.8667	35.2	6.7
	61.9333	35.2	6.7
	62	35.3	6.7
	62.0667	35.2	6.7
	62.1333	35.3	6.7
	62.2	35.3	6.7
	62.2667	35.3	6.6
	62.3333	35.4	6.6
	62.4	35.4	6.6
	62.4667	35.4	6.5
	62.5333	35.4	6.5
	62.6	35.5	6.4
	62.6667	35.5	6.3
	62.7333	35.5	6.3
	62.8	35.6	6.3
	62.8667	35.5	6.3
	62.9333	35.6	6.2
	63	35.8	6.2
	63.0667	35.6	6.2
	63.1333	35.8	6.2
	63.2	35.8	6.2
	63.2667	35.8	6.2
	63.3333	35.9	6.3
	63.4	35.9	6.3
	63.4667	35.9	6.3
	63.5333	36	6.4
	63.6	35.9	6.4
	63.6667	36	6.5
	63.7333	36	6.5
	63.8	36	6.5
	63.8667	36.1	6.6
	63.9333	36	6.6
	64	36.1	6.7
	64.0667	36.1	6.7
	64.1333	36.1	6.8
	64.2	36.1	6.8
	64.2667	36.2	6.9
	64.3333	36.2	6.9
	64.4	36.2	7
	64.4667	36.4	7.1
	64.5333	36.4	7.2
	64.6	36.4	7.2
	64.6667	36.4	7.3
	64.7333	36.4	7.3
	64.8	36.5	7.4
	64.8667	36.5	7.4
	64.9333	36.5	7.5
	65	36.5	7.5
	65.0667	36.6	7.5
	65.1333	36.6	7.5
	65.2	36.6	7.5
	65.2667	36.7	7.5
	65.3333	36.6	7.5
	65.4	36.7	7.4
	65.4667	36.7	7.4
	65.5333	36.7	7.3
	65.6	36.8	7.2
	65.6667	36.8	7.2
	65.7333	36.8	7.2
	65.8	36.8	7.3
	65.8667	37	7.5
	65.9333	36.8	8
	66	37	8.9
	66.0667	37	9.8
	66.1333	37	10.9
	66.2	37	11.9
	66.2667	37.1	12.9
	66.3333	37.1	13.6
	66.4	37.1	14.3
	66.4667	37.2	14.8
	66.5333	37.2	15.2
	66.6	37.2	15.6
	66.6667	37.2	15.8
	66.7333	37.2	16
	66.8	37.3	16.2
	66.8667	37.3	16.4
	66.9333	37.3	16.6
	67	37.3	16.8
	67.0667	37.4	17.1
	67.1333	37.4	17.4
	67.2	37.4	17.7
	67.2667	37.4	18.1
	67.3333	37.6	18.5
	67.4	37.6	19
	67.4667	37.6	19.5
	67.5333	37.6	20
	67.6	37.6	20.6
	67.6667	37.7	21
	67.7333	37.7	21.6
	67.8	37.7	21.9
	67.8667	37.7	22.3
	67.9333	37.8	22.5
	68	37.8	22.7
	68.0667	37.8	22.8
	68.1333	37.8	22.7
	68.2	37.8	22.5
	68.2667	37.8	22.2
	68.3333	37.9	21.8
	68.4	37.9	21.3
	68.4667	38	20.7
	68.5333	37.9	20
	68.6	38	19.2
	68.6667	38	18.5
	68.7333	38	17.7
	68.8	38.2	17.1
	68.8667	38.2	16.3
	68.9333	38	15.8
	69	38.2	15.2
	69.0667	38.3	14.7
	69.1333	38.2	14.2
	69.2	38.3	13.8
	69.2667	38.3	13.4
	69.3333	38.3	13.1
	69.4	38.4	12.8
	69.4667	38.3	12.4
	69.5333	38.4	12.2
	69.6	38.4	11.9
	69.6667	38.4	11.6
	69.7333	38.5	11.4
	69.8	38.4	11.1
	69.8667	38.5	10.8
	69.9333	38.5	10.5
	70	38.5	10.3
	70.0667	38.5	10
	70.1333	38.6	9.7
	70.2	38.5	9.5
	70.2667	38.6	9.2
	70.3333	38.6	8.9
	70.4	38.6	8.6
	70.4667	38.8	8.4
	70.5333	38.8	8.2
	70.6	38.8	7.9
	70.6667	38.9	7.8
	70.7333	38.8	7.6
	70.8	38.8	7.5
	70.8667	38.9	7.3
	70.9333	38.9	7.2
	71	38.9	7.1
	71.0667	39	7
	71.1333	38.9	6.9
	71.2	39	6.8
	71.2667	39	6.8
	71.3333	39	6.6
	71.4	39	6.6
	71.4667	39.1	6.4
	71.5333	39	6.3
	71.6	39.1	6.2
	71.6667	39.1	6
	71.7333	39.1	5.9
	71.8	39.1	5.8
	71.8667	39.2	5.7
	71.9333	39.2	5.6
	72	39.2	5.5
	72.0667	39.2	5.4
	72.1333	39.4	5.3
	72.2	39.2	5.3
	72.2667	39.4	5.2
	72.3333	39.4	5.2
	72.4	39.4	5.1
	72.4667	39.4	5.1
	72.5333	39.5	5.1
	72.6	39.4	5
	72.6667	39.5	5
	72.7333	39.5	5
	72.8	39.5	5
	72.8667	39.5	5
	72.9333	39.6	5
	73	39.6	5
	73.0667	39.6	5.1
	73.1333	39.6	5.1
	73.2	39.6	5.1
	73.2667	39.7	5.2
	73.3333	39.7	5.3
	73.4	39.7	5.4
	73.4667	39.7	5.4
	73.5333	39.8	5.5
	73.6	39.7	5.7
	73.6667	39.8	5.8
	73.7333	39.8	5.9
	73.8	39.8	6
	73.8667	39.8	6.2
	73.9333	39.8	6.3
	74	39.8	6.4
	74.0667	40	6.6
	74.1333	40	6.7
	74.2	40	6.8
	74.2667	40	7
	74.3333	40	7.1
	74.4	40.1	7.2
	74.4667	40.1	7.3
	74.5333	40.1	7.4
	74.6	40.1	7.5
	74.6667	40.1	7.6
	74.7333	40.1	7.7
	74.8	40.2	7.8
	74.8667	40.2	7.9
	74.9333	40.1	8
	75	40.2	8.1
	75.0667	40.2	8.2
	75.1333	40.2	8.2
	75.2	40.3	8.3
	75.2667	40.2	8.4
	75.3333	40.3	8.4
	75.4	40.3	8.5
	75.4667	40.3	8.5
	75.5333	40.4	8.6
	75.6	40.3	8.7
	75.6667	40.4	8.7
	75.7333	40.4	8.8
	75.8	40.4	8.8
	75.8667	40.4	8.9
	75.9333	40.4	9
	76	40.6	9
	76.0667	40.4	9.1
	76.1333	40.6	9.1
	76.2	40.6	9.2
	76.2667	40.6	9.3
	76.3333	40.7	9.3
	76.4	40.6	9.4
	76.4667	40.7	9.4
	76.5333	40.7	9.4
	76.6	40.7	9.4
	76.6667	40.8	9.4
	76.7333	40.7	9.4
	76.8	40.8	9.3
	76.8667	40.8	9.3
	76.9333	40.8	9.2
	77	40.8	9.2
	77.0667	40.8	9.2
	77.1333	40.8	9.1
	77.2	40.9	9.1
	77.2667	40.8	9.1
	77.3333	40.9	9.1
	77.4	40.9	9.1
	77.4667	40.9	9.1
	77.5333	41	9.2
	77.6	41	9.2
	77.6667	40.9	9.2
	77.7333	41	9.3
	77.8	41	9.3
	77.8667	41	9.4
	77.9333	41.2	9.5
	78	41	9.5
	78.0667	41.2	9.7
	78.1333	41.2	9.7
	78.2	41.2	9.9
	78.2667	41.2	10
	78.3333	41.2	10.1
	78.4	41.2	10.2
	78.4667	41.2	10.3
	78.5333	41.3	10.5
	78.6	41.3	10.7
	78.6667	41.3	10.8
	78.7333	41.3	10.9
	78.8	41.3	11.1
	78.8667	41.3	11.2
	78.9333	41.3	11.3
	79	41.3	11.4
	79.0667	41.3	11.5
	79.1333	41.4	11.5
	79.2	41.4	11.6
	79.2667	41.4	11.6
	79.3333	41.4	11.6
	79.4	41.4	11.6
	79.4667	41.4	11.5
	79.5333	41.4	11.4
	79.6	41.5	11.3
	79.6667	41.5	11.2
	79.7333	41.5	11.1
	79.8	41.5	10.9
	79.8667	41.5	10.8
	79.9333	41.5	10.7
	80	41.6	10.6
	80.0667	41.6	10.4
	80.1333	41.6	10.3
	80.2	41.6	10.2
	80.2667	41.6	10.1
	80.3333	41.6	10.1
	80.4	41.8	10
	80.4667	41.6	9.9
	80.5333	41.6	9.8
	80.6	41.8	9.8
	80.6667	41.8	9.7
	80.7333	41.8	9.7
	80.8	41.8	9.6
	80.8667	41.9	9.6
	80.9333	41.9	9.6
	81	41.8	9.6
	81.0667	41.9	9.6
	81.1333	41.9	9.6
	81.2	41.9	9.7
	81.2667	41.9	9.7
	81.3333	42	9.8
	81.4	42	9.9
	81.4667	41.9	9.9
	81.5333	42	10
	81.6	42	10.1
	81.6667	42	10.1
	81.7333	42	10.2
	81.8	42.1	10.2
	81.8667	42	10.3
	81.9333	42.1	10.2
	82	42.1	10.2
	82.0667	42.1	10.2
	82.1333	42.1	10.2
	82.2	42.1	10.2
	82.2667	42.1	10.1
	82.3333	42.1	10.1
	82.4	42.2	10
	82.4667	42.1	10
	82.5333	42.2	9.9
	82.6	42.2	9.9
	82.6667	42.2	9.9
	82.7333	42.2	9.8
	82.8	42.4	9.8
	82.8667	42.2	9.7
	82.9333	42.4	9.8
	83	42.4	9.7
	83.0667	42.4	9.8
	83.1333	42.4	9.7
	83.2	42.4	9.8
	83.2667	42.4	9.8
	83.3333	42.5	9.8
	83.4	42.5	9.8
	83.4667	42.5	9.8
	83.5333	42.5	9.8
	83.6	42.5	9.9
	83.6667	42.5	9.9
	83.7333	42.5	10
	83.8	42.5	10.1
	83.8667	42.6	10.1
	83.9333	42.6	10.2
	84	42.6	10.3
	84.0667	42.6	10.3
	84.1333	42.6	10.3
	84.2	42.6	10.3
	84.2667	42.7	10.3
	84.3333	42.6	10.3
	84.4	42.7	10.2
	84.4667	42.7	10.2
	84.5333	42.7	10.2
	84.6	42.7	10.1
	84.6667	42.7	10
	84.7333	42.7	9.9
	84.8	42.8	9.9
	84.8667	42.7	9.8
	84.9333	42.8	9.8
	85	42.8	9.7
	85.0667	42.8	9.6
	85.1333	43	9.6
	85.2	43	9.5
	85.2667	43	9.5
	85.3333	43	9.5
	85.4	43	9.4
	85.4667	43	9.4
	85.5333	43	9.4
	85.6	43	9.4
	85.6667	43	9.4
	85.7333	43.1	9.4
	85.8	43.1	9.4
	85.8667	43.1	9.5
	85.9333	43.1	9.5
	86	43.2	9.5
	86.0667	43.2	9.6
	86.1333	43.1	9.6
	86.2	43.2	9.6
	86.2667	43.2	9.7
	86.3333	43.2	9.7
	86.4	43.3	9.8
	86.4667	43.2	9.9
	86.5333	43.2	9.9
	86.6	43.3	10
	86.6667	43.3	10.1
	86.7333	43.3	10.2
	86.8	43.3	10.3
	86.8667	43.3	10.4
	86.9333	43.3	10.4
	87	43.4	10.5
	87.0667	43.4	10.6
	87.1333	43.4	10.7
	87.2	43.4	10.8
	87.2667	43.4	10.9
	87.3333	43.4	11
	87.4	43.6	11.1
	87.4667	43.4	11.1
	87.5333	43.6	11.2
	87.6	43.6	11.3
	87.6667	43.6	11.3
	87.7333	43.6	11.4
	87.8	43.7	11.5
	87.8667	43.6	11.5
	87.9333	43.7	11.6
	88	43.7	11.6
	88.0667	43.7	11.6
	88.1333	43.7	11.7
	88.2	43.7	11.7
	88.2667	43.7	11.7
	88.3333	43.8	11.8
	88.4	43.8	11.8
	88.4667	43.8	11.8
	88.5333	43.8	11.9
	88.6	43.8	11.9
	88.6667	43.9	11.9
	88.7333	43.8	11.9
	88.8	43.9	11.9
	88.8667	43.9	11.9
	88.9333	43.9	11.9
	89	43.9	11.9
	89.0667	43.9	11.9
	89.1333	43.9	11.9
	89.2	44	11.8
	89.2667	44	11.8
	89.3333	44	11.7
	89.4	44	11.6
	89.4667	44	11.6
	89.5333	44.2	11.4
	89.6	44	11.3
	89.6667	44.2	11.2
	89.7333	44.2	11.1
	89.8	44.2	11
	89.8667	44.3	10.8
	89.9333	44.2	10.7
	90	44.3	10.5
	90.0667	44.3	10.3
	90.1333	44.3	10.2
	90.2	44.3	10
	90.2667	44.3	9.9
	90.3333	44.4	9.7
	90.4	44.4	9.6
	90.4667	44.4	9.4
	90.5333	44.4	9.2
	90.6	44.4	9.1
	90.6667	44.4	9
	90.7333	44.4	8.8
	90.8	44.5	8.8
	90.8667	44.5	8.6
	90.9333	44.5	8.5
	91	44.5	8.4
	91.0667	44.5	8.2
	91.1333	44.5	8.2
	91.2	44.6	8
	91.2667	44.6	7.9
	91.3333	44.6	7.9
	91.4	44.6	7.7
	91.4667	44.6	7.7
	91.5333	44.6	7.6
	91.6	44.8	7.5
	91.6667	44.6	7.5
	91.7333	44.8	7.4
	91.8	44.8	7.3
	91.8667	44.8	7.2
	91.9333	44.8	7.1
	92	44.8	7.2
	92.0667	44.9	7.1
	92.1333	44.8	7
	92.2	44.9	7
	92.2667	44.9	6.9
	92.3333	44.9	6.9
	92.4	44.9	6.8
	92.4667	45	6.8
	92.5333	44.9	6.7
	92.6	45	6.7
	92.6667	45	6.7
	92.7333	45	6.6
	92.8	45.1	6.6
	92.8667	45.1	6.5
	92.9333	45	6.5
	93	45.1	6.5
	93.0667	45.1	6.5
	93.1333	45.1	6.5
	93.2	45.2	6.4
	93.2667	45.1	6.4
	93.3333	45.1	6.4
	93.4	45.2	6.3
	93.4667	45.1	6.3
	93.5333	45.2	6.3
	93.6	45.2	6.3
	93.6667	45.2	6.3
	93.7333	45.2	6.3
	93.8	45.2	6.3
	93.8667	45.4	6.2
	93.9333	45.4	6.2
	94	45.4	6.2
	94.0667	45.4	6.2
	94.1333	45.4	6.1
	94.2	45.4	6.1
	94.2667	45.4	6.1
	94.3333	45.5	6.1
	94.4	45.5	6.1
	94.4667	45.5	6.1
	94.5333	45.5	6
	94.6	45.5	6.1
	94.6667	45.6
	94.7333	45.5	6
	94.8	45.6	6
	94.8667	45.6	6
	94.9333	45.6	6
	95	45.6	6
	95.0667	45.6	6
	95.1333	45.6	6
	95.2	45.6	5.9
	95.2667	45.6	5.9
	95.3333	45.7	5.9
	95.4	45.7	5.9
	95.4667	45.7	5.9
	95.5333	45.8	5.9
	95.6	45.7	5.9
	95.6667	45.7	5.9
	95.7333	45.8	5.9
	95.8	45.8	5.9
	95.8667	45.8	5.8
	95.9333	45.8	5.9
	96	45.7	5.8
	96.0667	45.8	5.8
	96.1333	45.8	5.8
	96.2	45.8	5.8
	96.2667	46	5.9
	96.3333	45.8	5.8
	96.4	46	5.8
	96.4667	46	5.8
	96.5333	46	5.8
	96.6	46	5.9
	96.6667	46.1	5.8
	96.7333	46	5.9
	96.8	46.1	5.9
	96.8667	46.1	5.8
	96.9333	46.1	5.9
	97	46.1	5.9
	97.0667	46.1	5.9
	97.1333	46.1	5.9
	97.2	46.2	5.8
	97.2667	46.2	5.9
	97.3333	46.2	5.8
	97.4	46.2	5.8
	97.4667	46.2	5.7
	97.5333	46.2	5.7
	97.6	46.2	5.7
	97.6667	46.2	5.6
	97.7333	46.2	5.6
	97.8	46.3	5.5
	97.8667	46.3	5.5
	97.9333	46.3	5.4
	98	46.4	5.4
	98.0667	46.3	5.4
	98.1333	46.3	5.3
	98.2	46.4	5.3
	98.2667	46.4	5.3
	98.3333	46.4	5.3
	98.4	46.4	5.3
	98.4667	46.4	5.3
	98.5333	46.6	5.2
	98.6	46.4	5.2
	98.6667	46.4	5.3
	98.7333	46.6	5.2
	98.8	46.4	5.2
	98.8667	46.4	5.2
	98.9333	46.6	5.2
	99	46.6	5.2
	99.0667	46.6	5.3
	99.1333	46.7	5.2
	99.2	46.6	5.3
	99.2667	46.6	5.3
	99.3333	46.7	5.3
	99.4	46.7	5.3
	99.4667	46.7	5.4
	99.5333	46.8	5.4
	99.6	46.7	5.4
	99.6667	46.7	5.4
	99.7333	46.8	5.5
	99.8	46.8	5.5
	99.8667	46.8	5.5
	99.9333	46.8	5.6
	100	46.8	5.7
	100.067	46.8	5.6
	100.133	46.8	5.7
	100.2	46.8	5.7
	100.267	46.8	5.7
	100.333	46.9	5.8
	100.4	46.9	5.8
	100.467	46.9	5.9
	100.533	46.9	5.9
	100.6	46.9	5.9
	100.667	46.9	5.9
	100.733	47	6
	100.8	47	6
	100.867	47	6
	100.933	47	6
	101	47	6.1
	101.067	47	6.1
	101.133	47	6.2
	101.2	47.2	6.2
	101.267	47	6.3
	101.333	47.2	6.3
	101.4	47.2	6.4
	101.467	47.2	6.4
	101.533	47.2	6.5
	101.6	47.2	6.6
	101.667	47.3	6.6
	101.733	47.3	6.7
	101.8	47.3	6.8
	101.867	47.3	6.9
	101.933	47.3	6.9
	102	47.3	7
	102.067	47.4	7.1
	102.133	47.4	7.2
	102.2	47.4	7.2
	102.267	47.4	7.3
	102.333	47.4	7.4
	102.4	47.4	7.5
	102.467	47.4	7.5
	102.533	47.5	7.6
	102.6	47.5	7.6
	102.667	47.5	7.7
	102.733	47.5	7.8
	102.8	47.5	7.9
	102.867	47.5	7.9
	102.933	47.5	8.1
	103	47.5	8.2
	103.067	47.6	8.3
	103.133	47.5	8.4
	103.2	47.6	8.5
	103.267	47.6	8.6
	103.333	47.6	8.7
	103.4	47.6	8.7
	103.467	47.8	8.8
	103.533	47.6	8.8
	103.6	47.8	8.8
	103.667	47.8	8.9
	103.733	47.8	8.8
	103.8	47.8	8.8
	103.867	47.8	8.8
	103.933	47.8	8.8
	104	47.8	8.8
	104.067	47.9	8.7
	104.133	47.8	8.7
	104.2	47.9	8.7
	104.267	47.9	8.7
	104.333	47.9	8.7
	104.4	47.9	8.7
	104.467	47.9	8.8
	104.533	48	8.8
	104.6	48	9
	104.667	48	9
	104.733	48	9.2
	104.8	48	9.4
	104.867	48	9.5
	104.933	48	9.8
	105	48	9.9
	105.067	48.1	10.2
	105.133	48	10.5
	105.2	48.1	10.8
	105.267	48.1	11.1
	105.333	48.1	11.3
	105.4	48.1	11.6
	105.467	48.1	11.9
	105.533	48.1	12.1
	105.6	48.2	12.4
	105.667	48.2	12.6
	105.733	48.1	12.9
	105.8	48.2	13
	105.867	48.2	13.2
	105.933	48.2	13.4
	106	48.2	13.6
	106.067	48.2	13.8
	106.133	48.2	13.9
	106.2	48.4	14
	106.267	48.2	14.2
	106.333	48.4	14.3
	106.4	48.4	14.4
	106.467	48.4	14.5
	106.533	48.4	14.6
	106.6	48.4	14.8
	106.667	48.4	14.8
	106.733	48.5	14.9
	106.8	48.4	15
	106.867	48.5	15
	106.933	48.5	15
	107	48.5	15
	107.067	48.5	14.9
	107.133	48.5	14.8
	107.2	48.5	14.6
	107.267	48.6	14.4
	107.333	48.6	14
	107.4	48.6	13.7
	107.467	48.6	13.3
	107.533	48.6	12.9
	107.6	48.6	12.4
	107.667	48.7	12.1
	107.733	48.6	11.7
	107.8	48.7	11.2
	107.867	48.7	10.9
	107.933	48.6	10.5
	108	48.7	10.2
	108.067	48.7	9.9
	108.133	48.7	9.6
	108.2	48.7	9.4
	108.267	48.7	9.1
	108.333	48.7	8.9
	108.4	48.8	8.8
	108.467	48.8	8.6
	108.533	48.8	8.4
	108.6	48.8	8.3
	108.667	48.8	8.1
	108.733	49	8
	108.8	48.8	7.9
	108.867	49	7.8
	108.933	49	7.7
	109	48.8	7.7
	109.067	49	7.6
	109.133	49	7.5
	109.2	49	7.5
	109.267	49.1	7.4
	109.333	49	7.4
	109.4	49.1	7.3
	109.467	49.1	7.2
	109.533	49.1	7.2
	109.6	49.1	7.2
	109.667	49.1	7.1
	109.733	49.1	7.1
	109.8	49.2	7
	109.867	49.1	7
	109.933	49.1	6.9
	110	49.2	6.9
	110.067	49.2	6.8
	110.133	49.2	6.8
	110.2	49.3	6.8
	110.267	49.2	6.7
	110.333	49.2	6.7
	110.4	49.3	6.6
	110.467	49.2	6.6
	110.533	49.3	6.6
	110.6	49.3	6.6
	110.667	49.3	6.5
	110.733	49.3	6.5
	110.8	49.3	6.5
	110.867	49.3	6.5
	110.933	49.4	6.5
	111	49.4	6.4
	111.067	49.4	6.4
	111.133	49.4	6.4
	111.2	49.4	6.4
	111.267	49.4	6.4
	111.333	49.4	6.4
	111.4	49.6	6.4
	111.467	49.4	6.4
	111.533	49.6	6.4
	111.6	49.6	6.3
	111.667	49.6	6.3
	111.733	49.6	6.3
	111.8	49.6	6.3
	111.867	49.6	6.3
	111.933	49.7	6.2
	112	49.6	6.2
	112.067	49.6	6.2
	112.133	49.7	6.1
	112.2	49.7	6.1
	112.267	49.7	6
	112.333	49.7	6
	112.4	49.7	5.9
	112.467	49.7	5.8
	112.533	49.8	5.7
	112.6	49.7	5.7
	112.667	49.8	5.6
	112.733	49.8	5.5
	112.8	49.7	5.5
	112.867	49.8	5.4
	112.933	49.8	5.3
	113	49.8	5.2
	113.067	49.8	5.1
	113.133	49.8	5
	113.2	49.8	4.9
	113.267	49.9	4.8
	113.333	49.9	4.7
	113.4	49.9	4.6
	113.467	49.9	4.5
	113.533	49.9	4.5
	113.6	49.9	4.4
	113.667	49.9	4.4
	113.733	49.9	4.4
	113.8	50	4.3
	113.867	49.8	4.3
	113.933	50.5	4.3
	114	50	4.3
	114.067	50	4.3
	114.133	50	4.2
	114.2	50	4.2
	114.267	50	4.2
	114.333	50	4.2
	114.4	50.2	4.2
	114.467	50.2	4.1
	114.533	49.4	4.1
	114.6	50.2	4.1
	114.667	50.2	4.1
	114.733	50.2	4.1
	114.8	50.2	4.1
	114.867	50.5	4.1
	114.933	50.2	4.1
	115	50.3	4.1
	115.067	50.3	4.1
	115.133	50.2	4.1
	115.2	50.3	4.1
	115.267	50.3	4.1
	115.333	50.4	4.2
	115.4	50.3	4.2
	115.467	50.4	4.2
	115.533	50.4	4.2
	115.6	50.4	4.2
	115.667	50.4	4.2
	115.733	50.4	4.2
	115.8	50.4	4.2
	115.867	50.4	4.2
	115.933	50.4	4.2
	116	50.5	4.2
	116.067	50.4	4.2
	116.133	50.5	4.2
	116.2	50.4	4.3
	116.267	50.5	4.3
	116.333	50.5	4.3
	116.4	50.5	4.3
	116.467	50.5	4.3
	116.533	50.5	4.3
	116.6	50.5	4.3
	116.667	50.6	4.3
	116.733	50.5	4.3
	116.8	50.6	4.3
	116.867	50.6	4.3
	116.933	50.6	4.3
	117	50.6	4.3
	117.067	50.6	4.3
	117.133	50.6	4.3
	117.2	50.8	4.3
	117.267	50.8	4.3
	117.333	50.8	4.3
	117.4	50.8	4.4
	117.467	50.8	4.3
	117.533	50.8	4.3
	117.6	50.8	4.4
	117.667	50.8	4.3
	117.733	50.9	4.3
	117.8	50.8	4.3
	117.867	50.8	4.3
	117.933	50.9	4.2
	118	50.8	4.2
	118.067	50.9	4.2
	118.133	50.9	4.1
	118.2	50.9	4.1
	118.267	50.9	4
	118.333	50.9	4
	118.4	51	4
	118.467	50.9	4
	118.533	51	4
	118.6	51	4
	118.667	51	4
	118.733	51	4.1
	118.8	51	4.2
	118.867	51	4.3
	118.933	51	4.4
	119	51	4.5
	119.067	51	4.7
	119.133	51	4.8
	119.2	51.1	5
	119.267	51	5.1
	119.333	51.1	5.3
	119.4	51.1	5.5
	119.467	51.1	5.7
	119.533	51.1	5.8
	119.6	51.1	6
	119.667	51.2	6.1
	119.733	51.1	6.3
	119.8	51.2	6.4
	119.867	51.2	6.5
	119.933	51.4	6.6
	120	51.2	6.8
	120.067	51.4	6.8
	120.133	51.4	7
	120.2	51.4	7
	120.267	51.4	7.1
	120.333	51.4	7.2
	120.4	51.4	7.3
	120.467	51.4	7.4
	120.533	51.5	7.4
	120.6	51.4	7.5
	120.667	51.5	7.5
	120.733	51.4	7.6
	120.8	51.5	7.6
	120.867	51.5	7.6
	120.933	51.5	7.6
	121	51.5	7.6
	121.067	51.5	7.6
	121.133	51.5	7.6
	121.2	51.5	7.6
	121.267	51.6	7.6
	121.333	51.6	7.5
	121.4	51.5	7.5
	121.467	51.6	7.4
	121.533	51.6	7.4
	121.6	51.6	7.3
	121.667	51.6	7.2
	121.733	51.6	7.1
	121.8	51.7	7
	121.867	51.6	6.9
	121.933	51.7	6.8
	122	51.7	6.7
	122.067	51.7	6.7
	122.133	51.7	6.5
	122.2	51.7	6.5
	122.267	51.7	6.4
	122.333	51.7	6.3
	122.4	51.7	6.2
	122.467	51.8	6.1
	122.533	51.7	6
	122.6	51.8	6
	122.667	51.7	5.9
	122.733	51.7	5.8
	122.8	51.8	5.7
	122.867	51.8	5.7
	122.933	51.8	5.6
	123	51.8	5.6
	123.067	51.8	5.5
	123.133	51.8	5.4
	123.2	51.8	5.3
	123.267	52	5.3
	123.333	51.8	5.2
	123.4	52	5.1
	123.467	52	5
	123.533	52	4.9
	123.6	52	4.8
	123.667	52	4.7
	123.733	52	4.6
	123.8	52	4.6
	123.867	52.1	4.5
	123.933	52	4.4
	124	52.1	4.3
	124.067	52.1	4.2
	124.133	52.1	4.1
	124.2	52.1	4
	124.267	52.1	3.9
	124.333	52.2	3.9
	124.4	52.1	3.8
	124.467	52.2	3.7
	124.533	52.1	3.6
	124.6	52.2	3.6
	124.667	52.2	3.5
	124.733	52.1	3.4
	124.8	52.2	3.4
	124.867	52.2	3.3
	124.933	52.2	3.2
	125	52.2	3.2
	125.067	52.2	3.1
	125.133	52.2	3.1
	125.2	52.2	3.1
	125.267	52.3	3
	125.333	52.3	3
	125.4	52.3	3
	125.467	52.3	3
	125.533	52.3	3
	125.6	52.3	3
	125.667	52.3	3.1
	125.733	52.4	3.1
	125.8	52.3	3.1
	125.867	52.4	3.2
	125.933	52.3	3.2
	126	52.4	3.2
	126.067	52.4	3.3
	126.133	52.4	3.3
	126.2	52.4	3.4
	126.267	52.4	3.4
	126.333	52.4	3.5
	126.4	52.6	3.6
	126.467	52.4	3.6
	126.533	52.6	3.7
	126.6	52.6	3.8
	126.667	52.6	3.8
	126.733	52.6	3.9
	126.8	52.6	3.9
	126.867	52.6	4
	126.933	52.6	4.1
	127	52.6	4.1
	127.067	52.7	4.2
	127.133	52.6	4.2
	127.2	52.6	4.2
	127.267	52.6	4.3
	127.333	52.6	4.3
	127.4	52.7	4.3
	127.467	52.7	4.3
	127.533	52.7	4.3
	127.6	52.7	4.3
	127.667	52.7	4.2
	127.733	52.7	4.2
	127.8	52.7	4.2
	127.867	52.7	4.2
	127.933	52.7	4.2
	128	52.7	4.2
	128.067	52.8	4.2
	128.133	52.7	4.2
	128.2	52.8	4.1
	128.267	52.8	4.1
	128.333	52.8	4.1
	128.4	52.8	4.1
	128.467	52.8	4
	128.533	52.8	4
	128.6	52.8	3.9
	128.667	52.8	3.8
	128.733	52.9	3.7
	128.8	52.8	3.6
	128.867	52.9	3.6
	128.933	52.8	3.4
	129	52.9	3.3
	129.067	52.9	3.2
	129.133	52.9	3.1
	129.2	52.9	2.9
	129.267	52.9	2.9
	129.333	52.9	2.8
	129.4	52.9	2.7
	129.467	52.9	2.6
	129.533	52.9	2.5
	129.6	52.9	2.5
	129.667	53	2.5
	129.733	53	2.5
	129.8	53	2.6
	129.867	52.9	2.7
	129.933	53	2.8
	130	53	2.9
	130.067	53	3.1
	130.133	53	3.2
	130.2	53	3.3
	130.267	53	3.5
	130.333	53	3.6
	130.4	53	3.8
	130.467	53.2	4
	130.533	53	4.1
	130.6	53.2	4.3
	130.667	53	4.4
	130.733	53.2
	130.8	53.2	4.5
	130.867	53.2	4.6
	130.933	53.2	4.7
	131	53.2	4.9
	131.067	53.3	4.9
	131.133	53.2	5.1
	131.2	53.3	5.1
	131.267	53.2	5.2
	131.333	53.3	5.3
	131.4	53.2	5.4
	131.467	53.2	5.4
	131.533	53.3	5.5
	131.6	53.2	5.5
	131.667	53.3	5.5
	131.733	53.3	5.6
	131.8	53.3	5.5
	131.867	53.3	5.5
	131.933	53.3	5.4
	132	53.3	5.4
	132.067	53.3	5.3
	132.133	53.3	5.2
	132.2	53.4	5.1
	132.267	53.3	4.9
	132.333	53.3	4.8
	132.4	53.4	4.7
	132.467	53.3	4.5
	132.533	53.4	4.4
	132.6	53.3	4.2
	132.667	53.4	4
	132.733	53.4	3.8
	132.8	53.4	3.7
	132.867	53.4	3.5
	132.933	53.8	3.3
	133	53.5	3.1
	133.067	53.5	3
[truncated: 2,516 more rows]

## Sheet: Data for Fig 4
	Time	U	U		Ch/Cl = 1000
	[ min ]	[ mV ]	[ mV ]
Conf.		A	B		Cl = 0.01 mol m-3
	0	0.1	0
	0.06667	0.1	0
	0.13333	0.1	0.5
	0.2	0.1	0.5
	0.26667	0.1	0.4
	0.33333	0.1	0.3
	0.4	0.1	0.4
	0.46667	0.2	0.4
	0.53333	0.2	0.3
	0.6	0.2	0.2
	0.66667	0.1	0.1
	0.73333	0.1	0
	0.8	0.1	0.1
	0.86667	0.1	0.4
	0.93333	0.1	0.5
	1	0	0.5
	1.06667	0.1	0.7
	1.13333	0.1	0.8
	1.2	0.1	1.1
	1.26667	0.1	2.3
	1.33333	0.1	3.5
	1.4	0.1	5.9
	1.46667	0.1	8.2
	1.53333	0.1	9.3
	1.6	0	12.4
	1.66667	0	15.2
	1.73333	0	16.3
	1.8	0	18.4
	1.86667	0.1	19.2
	1.93333	0.1	21.3
	2	0.1	23.2
	2.06667	0.1	25.1
	2.13333	0	25.9
	2.2	0.1	26.9
	2.26667	0.1	27.6
	2.33333	0.1	28.5
	2.4	0.1	29.3
	2.46667	0.1	30
	2.53333	0.1	30.6
	2.6	0.1	31.3
	2.66667	0.1	31.9
	2.73333	0.2	32.3
	2.8	0.1	32.7
	2.86667	0.1	33.1
	2.93333	0.1	33.2
	3	0.1	33.2
	3.06667	0.1	33
	3.13333	0.2	32.7
	3.2	0.1	32.1
	3.26667	0.1	31.5
	3.33333	0.1	30.8
	3.4	0.1	30.5
	3.46667	0.1	30.3
	3.53333	0.1	30.6
	3.6	0.1	32.3
	3.66667	0.1	36.1
	3.73333	0.1	41.1
	3.8	0.1	43.6
	3.86667	0.1	43.6
	3.93333	0.1	41.7
	4	0.1	39.6
	4.06667	0.1	37.2
	4.13333	0.2	35.5
	4.2	0.2	33.9
	4.26667	0.2	33
	4.33333	0.3	32.4
	4.4	0.3	32.4
	4.46667	0.3	32.8
	4.53333	0.3	33.5
	4.6	0.4	34.7
	4.66667	0.4	35.9
	4.73333	0.4	37.6
	4.8	0.4	39.4
	4.86667	0.4	41.3
	4.93333	0.5	43.8
	5	0.5	46.1
	5.06667	0.5	48.4
	5.13333	0.5	49.9
	5.2	0.5	50.6
	5.26667	0.5	50.3
	5.33333	0.5	49.1
	5.4	0.5	47.7
	5.46667	0.6	46.2
	5.53333	0.6	45
	5.6	0.7	43.6
	5.66667	0.7	42.3
	5.73333	0.8	41.1
	5.8	0.8	40.2
	5.86667	0.9	39.5
	5.93333	0.9	38.8
	6	0.9	38.3
	6.06667	1	37.8
	6.13333	1	37.3
	6.2	1.1	34.9
	6.26667	1.1	29.8
	6.33333	1.2	25
	6.4	1.2	23.4
	6.46667	1.3	22.6
	6.53333	1.3	21.2
	6.6	1.3	19.2
	6.66667	1.3	19.8
	6.73333	1.4	23
	6.8	1.4	26.4
	6.86667	1.4	30
	6.93333	1.4	32.5
	7	1.5	34.4
	7.06667	1.6	36.1
	7.13333	1.6	37.3
	7.2	1.7	38.6
	7.26667	1.7	39.7
	7.33333	1.8	41
	7.4	1.8	42.2
	7.46667	1.9	43.2
	7.53333	2	43.8
	7.6	2	44.3
	7.66667	2.1	43.3
	7.73333	2.1	38.6
	7.8	2.1	34.9
	7.86667	2.1	33.2
	7.93333	2.2	34
	8	2.3	35.9
	8.06667	2.3	38.2
	8.13333	2.3	40
	8.2	2.4	41.5
	8.26667	2.4	42.3
	8.33333	2.5	43
	8.4	2.6	43.4
	8.46667	2.6	43.6
	8.53333	2.7	43.7
	8.6	2.8	43.9
	8.66667	2.8	44.1
	8.73333	2.9	44.3
	8.8	2.9	44.5
	8.86667	2.9	44.9
	8.93333	3	45.2
	9	3.1	45.4
	9.06667	3.1	45.7
	9.13333	3.2	46
	9.2	3.2	46.1
	9.26667	3.3	46.1
	9.33333	3.3	46.1
	9.4	3.4	46
	9.46667	3.5	45.8
	9.53333	3.5	45.6
	9.6	3.6	45.2
	9.66667	3.7	44.9
	9.73333	3.7	44.5
	9.8	3.7	44.1
	9.86667	3.8	43.7
	9.93333	3.9	43.3
	10	3.9	42.9
	10.0667	4	42.6
	10.1333	4.1	42.3
	10.2	4.1	42.1
	10.2667	4.2	42.1
	10.3333	4.3	42.1
	10.4	4.3	42.2
	10.4667	4.4	42.5
	10.5333	4.5	42.8
	10.6	4.5	43.1
	10.6667	4.5	43.2
	10.7333	4.6	43.4
	10.8	4.7	43.5
	10.8667	4.8	43.4
	10.9333	4.9	43.3
	11	4.9	43.1
	11.0667	5	42.8
	11.1333	5	42.4
	11.2	5.1	42.2
	11.2667	5.2	41.8
	11.3333	5.2	41.5
	11.4	5.3	41.3
	11.4667	5.4	41.1
	11.5333	5.4	41
	11.6	5.5	41
	11.6667	5.6	41
	11.7333	5.7	41.1
	11.8	5.8	41.1
	11.8667	5.9	41.3
	11.9333	5.9	41.5
	12	6	41.7
	12.0667	6.1	41.8
	12.1333	6.1	42
	12.2	6.2	42.2
	12.2667	6.3	42.3
	12.3333	6.3	42.5
	12.4	6.5	42.5
	12.4667	6.5	42.6
	12.5333	6.6	42.6
	12.6	6.7	42.6
	12.6667	6.8	42.5
	12.7333	6.8	42.4
	12.8	6.9	42.3
	12.8667	6.9	42.1
	12.9333	7	42
	13	7.1	41.8
	13.0667	7.2	41.7
	13.1333	7.3	41.5
	13.2	7.4	41.4
	13.2667	7.5	41.3
	13.3333	7.6	41.2
	13.4	7.6	41.1
	13.4667	7.7	41.1
	13.5333	7.7	41.2
	13.6	7.8	41.2
	13.6667	7.8	41.4
	13.7333	7.9	41.6
	13.8	8	41.8
	13.8667	8.1	42.1
	13.9333	8.2	42.5
	14	8.3	42.9
	14.0667	8.4	43.3
	14.1333	8.5	43.8
	14.2	8.6	44.2
	14.2667	8.6	44.7
	14.3333	8.6	45.1
	14.4	8.7	45.5
	14.4667	8.8	46
	14.5333	8.9	46.3
	14.6	9	46.7
	14.6667	9.1	47.1
	14.7333	9.2	47.5
	14.8	9.3	47.8
	14.8667	9.4	48.1
	14.9333	9.4	48.4
	15	9.5	48.6
	15.0667	9.5	48.8
	15.1333	9.6	48.9
	15.2	9.7	49
	15.2667	9.8	49.1
	15.3333	9.9	49
	15.4	10	49
	15.4667	10.1	48.9
	15.5333	10.2	48.8
	15.6	10.2	48.6
	15.6667	10.3	48.4
	15.7333	10.4	48.2
	15.8	10.4	48
	15.8667	10.5	47.7
	15.9333	10.6	47.4
	16	10.7	47
	16.0667	10.8	46.7
	16.1333	10.9	46.3
	16.2	11	46.1
	16.2667	11	45.8
	16.3333	11.1	45.6
	16.4	11.2	45.4
	16.4667	11.3	45.1
	16.5333	11.3	44.8
	16.6	11.4	44.3
	16.6667	11.4	43.8
	16.7333	11.6	43.3
	16.8	11.6	42.9
	16.8667	11.8	42.7
	16.9333	11.8	42.7
	17	11.9	42.8
	17.0667	11.9	43.1
	17.1333	12	43.4
	17.2	12.1	43.7
	17.2667	12.2	44.1
	17.3333	12.2	44.3
	17.4	12.3	44.5
	17.4667	12.4	44.5
	17.5333	12.5	44.4
	17.6	12.6	44.3
	17.6667	12.6	44.2
	17.7333	12.7	43.7
	17.8	12.8	43
	17.8667	12.9	42.3
	17.9333	13	41.7
	18	13.1	41.1
	18.0667	13.1	40.8
	18.1333	13.2	40.4
	18.2	13.3	40.1
	18.2667	13.3	39.9
	18.3333	13.4	39.8
	18.4	13.4	39.6
	18.4667	13.5	39.4
	18.5333	13.6	39.4
	18.6	13.7	39.3
	18.6667	13.8	39.4
	18.7333	13.9	39.5
	18.8	14	39.8
	18.8667	14	40.1
	18.9333	14.1	40.5
	19	14.2	40.9
	19.0667	14.2	41.3
	19.1333	14.3	41.8
	19.2	14.4	42.2
	19.2667	14.4	42.7
	19.3333	14.5	43.1
	19.4	14.6	43.6
	19.4667	14.7	44.1
	19.5333	14.8	44.6
	19.6	14.9	45.1
	19.6667	14.9	45.7
	19.7333	15	46.2
	19.8	15	46.7
	19.8667	15.1	47.2
	19.9333	15.1	47.5
	20	15.2	47.8
	20.0667	15.3	48
	20.1333	15.4	48.1
	20.2	15.5	48.1
	20.2667	15.6	48.1
	20.3333	15.7	48.1
	20.4	15.8	48.2
	20.4667	15.8	48.2
	20.5333	15.8	48.4
	20.6	15.9	48.6
	20.6667	15.9	48.7
	20.7333	16	48.9
	20.8	16.1	49
	20.8667	16.2	48.8
	20.9333	16.3	48.5
	21	16.4	47.9
	21.0667	16.5	47.1
	21.1333	16.5	46.2
	21.2	16.7	45.3
	21.2667	16.7	44.4
	21.3333	16.7	43.7
	21.4	16.7	43.1
	21.4667	16.8	42.8
	21.5333	16.9	42.6
	21.6	17	42.5
	21.6667	17	42.5
	21.7333	17.1	42.4
	21.8	17.2	42.1
	21.8667	17.3	41.6
	21.9333	17.4	41.3
	22	17.5	41
	22.0667	17.5	40.8
	22.1333	17.5	40.7
	22.2	17.7	40.7
	22.2667	17.6	40.5
	22.3333	17.7	40.3
	22.4	17.6	40.2
	22.4667	17.9	40
	22.5333	18	39.9
	22.6	18	39.9
	22.6667	18.1	39.9
	22.7333	18.2	40
	22.8	18.3	40.1
	22.8667	18.3	40.1
	22.9333	18.4	40.2
	23	18.5	40.3
	23.0667	18.5	40.4
	23.1333	18.5	40.6
	23.2	18.6	40.8
	23.2667	18.7	41.1
	23.3333	18.7	41.4
	23.4	18.8	41.7
	23.4667	18.9	42.2
	23.5333	19	42.5
	23.6	19	42.9
	23.6667	19.1	43.2
	23.7333	19.1	43.4
	23.8	19.2	43.5
	23.8667	19.3	43.5
	23.9333	19.4	43.4
	24	19.4	43
	24.0667	19.4	42.5
	24.1333	19.5	41.7
	24.2	19.6	40.6
	24.2667	19.7	39.3
	24.3333	19.7	37.9
	24.4	19.8	36.6
	24.4667	19.9	35.4
	24.5333	19.9	34.6
	24.6	19.9	33.9
	24.6667	20	33.3
	24.7333	20.1	33
	24.8	20.2	32.6
	24.8667	20.2	32.2
	24.9333	20.3	31.9
	25	20.3	31.6
	25.0667	20.4	31.2
	25.1333	20.4	30.9
	25.2	20.5	30.5
	25.2667	20.6	29.4
	25.3333	20.7	25.1
	25.4	20.7	20.9
	25.4667	20.7	18.2
	25.5333	20.8	15.5
	25.6	20.9	12.5
	25.6667	21	10.6
	25.7333	21	10
	25.8	21.1	10.7
	25.8667	21.2	11
	25.9333	21.2	6.4
	26	21.2	-1.1
	26.0667	21.3	-6.6
	26.1333	21.4	-10.3
	26.2	21.4	-12.1
	26.2667	21.5	-13.1
	26.3333	21.5	-13.6
	26.4	21.6	-14.1
	26.4667	21.6	-14.6
	26.5333	21.7	-15.1
	26.6	21.8	-15.4
	26.6667	21.8	-15.5
	26.7333	21.9	-15.7
	26.8	22	-16
	26.8667	22.1	-16.2
	26.9333	22.1	-16.2
	27	22.1	-16
	27.0667	22.2	-15.8
	27.1333	22.3	-15.5
	27.2	22.3	-15.4
	27.2667	22.3	-15.6
	27.3333	22.4	-16
	27.4	22.5	-16.6
	27.4667	22.5	-17
	27.5333	22.6	-17.4
	27.6	22.7	-17.6
	27.6667	22.7	-17.7
	27.7333	22.8	-17.9
	27.8	22.8	-17.9
	27.8667	22.9	-18
	27.9333	23	-18
	28	23	-18
	28.0667	23	-17.8
	28.1333	23.1	-17.4
	28.2	23.1	-17
	28.2667	23.1	-16.4
	28.3333	23.2	-15.8
	28.4	23.3	-15.3
	28.4667	23.3	-14.8
	28.5333	23.4	-14.4
	28.6	23.5	-14
	28.6667	23.5	-13.6
	28.7333	23.6	-13.1
	28.8	23.7	-12.5
	28.8667	23.7	-11.7
	28.9333	23.8	-10.9
	29	23.9	-9.8
	29.0667	23.9	-8.8
	29.1333	23.9	-7.5
	29.2	23.9	-6.4
	29.2667	23.9	-4.8
	29.3333	24	-3.4
	29.4	24	-1.6
	29.4667	24.1	0
	29.5333	24.2	1.6
	29.6	24.2	3.4
	29.6667	24.3	5.1
	29.7333	24.4	7
	29.8	24.4	8.7
	29.8667	24.4	10.7
	29.9333	24.5	12.5
	30	24.6	14.7
	30.0667	24.7	16.6
	30.1333	24.7	18.8
	30.2	24.8	20.7
	30.2667	24.8	22.7
	30.3333	24.8	24.3
	30.4	24.8	25.6
	30.4667	24.9	26.4
	30.5333	24.9	26.5
	30.6	25	25.8
	30.6667	25	24.6
	30.7333	25.1	22.6
	30.8	25.2	20.8
	30.8667	25.2	19.7
	30.9333	25.3	20
	31	25.3	22.3
	31.0667	25.4	25.4
	31.1333	25.5	29.2
	31.2	25.5	32.3
	31.2667	25.5	34.2
	31.3333	25.6	32.2
	31.4	25.6	25.6
	31.4667	25.6	19.5
	31.5333	25.6	15.3
	31.6	25.7	12.8
	31.6667	25.7	11.1
	31.7333	25.7	8.4
	31.8	25.8	7.7
	31.8667	25.8	9.1
	31.9333	25.9	10.2
	32	25.9	10.7
	32.0667	26	11.2
	32.1333	26.1	12.6
	32.2	26.1	14.2
	32.2667	26.2	16.4
	32.3333	26.2	18.4
	32.4	26.3	20.3
	32.4667	26.4	21.6
	32.5333	26.4	22.6
	32.6	26.4	23.5
	32.6667	26.4	24
	32.7333	26.5	24.5
	32.8	26.6	24.8
	32.8667	26.6	25.1
	32.9333	26.6	25.1
	33	26.6	25.1
	33.0667	26.7	25.1
	33.1333	26.7	25
	33.2	26.8	25
	33.2667	26.8	25.1
	33.3333	26.9	25
	33.4	26.9	24.9
	33.4667	27	24.8
	33.5333	27
	33.6	27.1	24.7
	33.6667	27.1	24.9
	33.7333	27.2	25.6
	33.8	27.2	26.5
	33.8667	27.2	27.5
	33.9333	27.3	28.9
	34	27.3	30.2
	34.0667	27.4	31.5
	34.1333	27.4	32.6
	34.2	27.4	33.4
	34.2667	27.5	33.7
	34.3333	27.5	33.4
	34.4	27.5	32.8
	34.4667	27.6	32
	34.5333	27.6	31.4
	34.6	27.7	30.9
	34.6667	27.7	30.5
	34.7333	27.8	30.3
	34.8	27.8	30.1
	34.8667	27.9	30
	34.9333	27.9	29.6
	35	28	28.7
	35.0667	28	27.1
	35.1333	28	25.6
	35.2	28	24.3
	35.2667	28.1	23.6
	35.3333	28.1	23.5
	35.4	28.2	23.8
	35.4667	28.2	24.3
	35.5333	28.3	24.8
	35.6	28.3	25.4
	35.6667	28.4	25.9
	35.7333	28.4	26.5
	35.8	28.4	27.2
	35.8667	28.5	27.8
	35.9333	28.5	28.5
	36	28.5	29
	36.0667	28.6	29.6
	36.1333	28.6	30
	36.2	28.7	30.3
	36.2667	28.7	30.5
	36.3333	28.8	30.6
	36.4	28.8	30.5
	36.4667	28.8	30
	36.5333	28.8	29.1
	36.6	28.9	27.7
	36.6667	28.9	25.5
	36.7333	29	23.5
	36.8	29	21.5
	36.8667	29.1	20.1
	36.9333	29.1	18.7
	37	29.2	17.7
	37.0667	29.2	16.7
	37.1333	29.2	15.9
	37.2	29.3	15.1
	37.2667	29.3	14.5
	37.3333	29.3	13.9
	37.4	29.3	13.5
	37.4667	29.4	13.2
	37.5333	29.4	12.9
	37.6	29.5	12.7
	37.6667	29.5	12.6
	37.7333	29.6	12.7
	37.8	29.6	12.8
	37.8667	29.6	13
	37.9333	29.6	13.1
	38	29.7	13.3
	38.0667	29.7	13.4
	38.1333	29.8	13.4
	38.2	29.8	13.2
	38.2667	29.9	12.1
	38.3333	29.9	9
	38.4	30	5.8
	38.4667	30	2.9
	38.5333	30	1.1
	38.6	30.1	0
	38.6667	30.1	-0.4
	38.7333	30.2	-0.2
	38.8	30.2	0.1
	38.8667	30.2	0.7
	38.9333	30.2	1.4
	39	30.2	2.2
	39.0667	30.3	3.2
	39.1333	30.3	4
	39.2	30.4	4.9
	39.2667	30.4	5.6
	39.3333	30.4	6.3
	39.4	30.4	6.8
	39.4667	30.5	7.2
	39.5333	30.5	7.4
	39.6	30.6	7.5
	39.6667	30.6	7.6
	39.7333	30.6	7.7
	39.8	30.7	7.8
	39.8667	30.7	8
	39.9333	30.8	8.2
	40	30.8	8.4
	40.0667	30.8	8.7
	40.1333	30.9	9
	40.2	30.9	9.4
	40.2667	30.9	9.8
	40.3333	31	10.2
	40.4	31	10.6
	40.4667	31.1	11.1
	40.5333	31.1	11.4
	40.6	31.1	11.8
	40.6667	31.1	12.3
	40.7333	31.1	12.7
	40.8	31.2	13.2
	40.8667	31.2	13.7
	40.9333	31.2	14.1
	41	31.2	14.4
	41.0667	31.3	14.7
	41.1333	31.3	14.9
	41.2	31.3	15
	41.2667	31.4	14.9
	41.3333	31.4	14.9
	41.4	31.4	14.7
	41.4667	31.5	14.5
	41.5333	31.5	14.4
	41.6	31.5	14.2
	41.6667	31.6	14.1
	41.7333	31.6	13.9
	41.8	31.7	13.8
	41.8667	31.7	13.8
	41.9333	31.8	13.7
	42	31.8	13.7
	42.0667	31.8	13.7
	42.1333	31.9	13.7
	42.2	31.9	13.8
	42.2667	31.9	14
	42.3333	32	14.3
	42.4	32	14.7
	42.4667	32	15.3
	42.5333	32	15.8
	42.6	32	16.4
	42.6667	32	17.1
	42.7333	32	17.6
	42.8	32	18.2
	42.8667	32.1	18.6
	42.9333	32.1	18.8
	43	32.2	18.8
	43.0667	32.2	18.2
	43.1333	32.2	16.9
	43.2	32.3	15.2
	43.2667	32.3	13.9
	43.3333	32.3	12.9
	43.4	32.4	12.4
	43.4667	32.4	12.2
	43.5333	32.4	12.3
	43.6	32.4	12.6
	43.6667	32.5	13.1
	43.7333	32.3	13.7
	43.8	32.5	14.4
	43.8667	32.6	15
	43.9333	32.7	15.8
	44	32.7	16.4
	44.0667	32.7	17.2
	44.1333	32.8	17.7
	44.2	32.8	18.4
	44.2667	32.9	18.9
	44.3333	32.9	19.5
	44.4	32.9	20.1
	44.4667	32.9	20.8
	44.5333	32.9	21.4
	44.6	32.9	22.1
	44.6667	32.9	22.9
	44.7333	32.9	23.6
	44.8	32.9	24.4
	44.8667	33	25.2
	44.9333	33	26.1
	45	33	26.9
	45.0667	33	27.7
	45.1333	33.1	28.5
	45.2	33.1	29.4
	45.2667	33.2	30.2
	45.3333	33.2	31.2
	45.4	33.3	32
	45.4667	33.3	32.7
	45.5333	33.3	33.4
	45.6	33.4	33.9
	45.6667	33.4	34.3
	45.7333	33.4	34.6
	45.8	33.4	34.9
	45.8667	33.5	35.1
	45.9333	33.5	35.3
	46	33.6	35.4
	46.0667	33.6	35.4
	46.1333	33.6	35.4
	46.2	33.7	35.3
	46.2667	33.7	35.2
	46.3333	33.7	35
	46.4	33.7	34.8
	46.4667	33.7	34.6
	46.5333	33.8	34.4
	46.6	33.8	34.2
	46.6667	33.8	34
	46.7333	33.8	33.7
	46.8	33.8	33.3
	46.8667	33.8	32.9
	46.9333	33.8	32.3
	47	33.9	31.7
	47.0667	33.9	30.9
	47.1333	33.9	30.2
	47.2	34	29.3
	47.2667	34	28.5
	47.3333	34	27.5
	47.4	34.1	26.5
	47.4667	34.1	25.5
	47.5333	34.1	24.3
	47.6	34.1	23.3
	47.6667	34.2	22
	47.7333	34.2	21.1
	47.8	34.2	20
	47.8667	34.3	19
	47.9333	34.3	18
	48	34.4	17
	48.0667	34.4	16.1
	48.1333	34.4	15.4
	48.2	34.4	14.8
	48.2667	34.5	14.5
	48.3333	34.5	14.1
	48.4	34.5	13.8
	48.4667	34.5	13.4
	48.5333	34.5	12.9
	48.6	34.5	12.5
	48.6667	34.6	12.1
	48.7333	34.6	11.9
	48.8	34.6	11.9
	48.8667	34.6	11.9
	48.9333	34.7	12
	49	34.7	12.1
	49.0667	34.7	12.2
	49.1333	34.7	12.3
	49.2	34.7	12.4
	49.2667	34.7	12.4
	49.3333	34.8	12.4
	49.4	34.8	12.4
	49.4667	34.8	12.4
	49.5333	34.8	12.4
	49.6	34.9	12.5
	49.6667	34.9	12.6
	49.7333	34.9	12.7
	49.8	34.9	12.9
	49.8667	35	13
	49.9333	35	13.1
	50	35.1	13.1
	50.0667	35.1	13
	50.1333	35.1	12.7
	50.2	35.1	12.4
	50.2667	35.2	11.8
	50.3333	35.2	11.3
	50.4	35.2	10.7
	50.4667	35.3	10.2
	50.5333	35.3	9.7
	50.6	35.3	9.4
	50.6667	36.5	9
	50.7333	35.4	8.8
	50.8	35.4	8.6
	50.8667	35.4	8.4
	50.9333	35.4	8.2
	51	35.4	8
	51.0667	35.4	7.8
	51.1333	35.5	7.6
	51.2	35.5	7.4
	51.2667	35.5	7.3
	51.3333	35.6	7.3
	51.4	35.6	7.3
	51.4667	35.6	7.3
	51.5333	35.6	7.5
	51.6	35.6	7.6
	51.6667	35.6	7.9
	51.7333	35.6	8.1
	51.8	35.7	8.3
	51.8667	35.7	8.4
	51.9333	35.7	8.5
	52	35.7	8.5
	52.0667	35.8	8.4
	52.1333	35.8	8.4
	52.2	35.8	8.3
	52.2667	35.8	8.2
	52.3333	35.9	8.2
	52.4	35.9	8.2
	52.4667	35.9	8.3
	52.5333	35.9	8.4
	52.6	36	8.6
	52.6667	36	8.7
	52.7333	36	8.9
	52.8	36	9.1
	52.8667	36.1	9.2
	52.9333	36.1	9.4
	53	36.1	9.6
	53.0667	36.1	9.8
	53.1333	36.1	10
	53.2	36.1	10.1
	53.2667	36.2	10.2
	53.3333	36.2	10.3
	53.4	36.2	10.3
	53.4667	36.2	10.4
	53.5333	36.2	10.5
	53.6	36.3	10.6
	53.6667	36.3	10.7
	53.7333	36.3	10.8
	53.8	36.3	11
	53.8667	36.4	11.1
	53.9333	36.4	11.3
	54	36.4	11.3
	54.0667	36.4	11.4
	54.1333	36.4	11.3
	54.2	36.5	11.2
	54.2667	36.5	11
	54.3333	36.5	10.8
	54.4	36.5	10.7
	54.4667	36.5	10.5
	54.5333	36.5	10.4
	54.6	36.5	10.3
	54.6667	36.6	10.2
	54.7333	36.6	10.1
	54.8	36.6	10.1
	54.8667	36.6	10.3
	54.9333	36.6	10.6
	55	36.7	11.1
	55.0667	36.7	11.6
	55.1333	36.7	12.2
	55.2	36.8	12.7
	55.2667	36.8	13.3
	55.3333	36.8	13.8
	55.4	36.8	14.5
	55.4667	36.9	14.9
	55.5333	36.9	15.5
	55.6	36.9	16
	55.6667	36.9	16.5
	55.7333	36.9	16.9
	55.8	36.9	17.4
	55.8667	36.9	17.8
	55.9333	36.9	18.2
	56	36.9	18.6
	56.0667	37	19
	56.1333	37	19.4
	56.2	37	19.7
	56.2667	37	20.1
	56.3333	37.1	20.4
	56.4	37.1	20.7
	56.4667	37.1	21
	56.5333	37.2	21.3
	56.6	37.2	21.6
	56.6667	37.2	21.9
	56.7333	37.2	22.2
	56.8	37.2	22.5
	56.8667	37.3	22.8
	56.9333	37.3	23.2
	57	37.3	23.6
	57.0667	37.3	24
	57.1333	37.3	24.4
	57.2	37.4	24.8
	57.2667	37.4	25.2
	57.3333	37.4	25.5
	57.4	37.4	25.8
	57.4667	37.4	26
	57.5333	37.4	26.1
	57.6	37.4	26
	57.6667	37.4	26
	57.7333	37.5	26
	57.8	37.5	25.9
	57.8667	37.5	25.5
	57.9333	37.5	24.9
	58	37.5	24.1
	58.0667	37.6	23.4
	58.1333	37.6	23.1
	58.2	37.6	23.2
	58.2667	37.7	23.6
	58.3333	37.7	24.2
	58.4	37.7	24.9
	58.4667	37.7	25.5
	58.5333	37.7	26.1
	58.6	37.7	26.5
	58.6667	37.7	26.9
	58.7333	37.7	27.2
	58.8	37.7	27.4
	58.8667	37.8	27.5
	58.9333	37.8	27.6
	59	37.8	27.7
	59.0667	37.8	27.8
	59.1333	37.9	27.8
	59.2	37.9	27.8
	59.2667	37.9	27.9
	59.3333	37.9	27.8
	59.4	37.9	27.8
	59.4667	37.9	27.7
	59.5333	38	27.5
	59.6	38	27.3
	59.6667	38	27
	59.7333	38	26.6
	59.8	38.1	26
	59.8667	38.1	25.3
	59.9333	38.1	24.4
	60	38.1	23.1
	60.0667	38.2	21.7
	60.1333	38.1	19.9
	60.2	38.2	18.1
	60.2667	38.2	16.1
	60.3333	38.2	14.4
	60.4	38.2	12.5
	60.4667	38.2	11.1
	60.5333	38.3	9.7
	60.6	38.3	8.7
	60.6667	38.3	7.8
	60.7333	38.3	7.1
	60.8	38.3	6.7
	60.8667	38.3	6.4
	60.9333	38.3	6.3
	61	38.3	6.4
	61.0667	38.3	6.6
	61.1333	38.4	6.9
	61.2	38.4	7.3
	61.2667	38.4	7.9
	61.3333	38.4	8.3
	61.4	38.4	8.9
	61.4667	38.5	9.3
	61.5333	38.5	9.8
	61.6	38.5	10.2
	61.6667	38.5	10.7
	61.7333	38.5	11.1
	61.8	38.5	11.5
	61.8667	38.5	12.1
	61.9333	38.5	12.6
	62	38.5	13.1
	62.0667	38.6	13.6
	62.1333	38.6	14
	62.2	38.6	13.9
	62.2667	38.6	13.4
	62.3333	38.7	12.9
	62.4	38.7	12.2
	62.4667	38.7	11.7
	62.5333	38.7	11.2
	62.6	38.7	10.8
	62.6667	38.7	10.4
	62.7333	38.8	10
	62.8	38.8	9.7
	62.8667	38.8	9.1
	62.9333	38.8	8.6
	63	38.8	8
	63.0667	38.9	7.5
	63.1333	38.9	6.9
	63.2	38.9	6.4
	63.2667	38.9	5.9
	63.3333	38.9	5.5
	63.4	39	5.2
	63.4667	39	4.9
	63.5333	39	4.7
	63.6	39	4.6
	63.6667	39	4.5
	63.7333	39.1	4.4
	63.8	39.1	4.3
	63.8667	39.1	4.3
	63.9333	39.1	4.3
	64	39.1	4.3
	64.0667	39.2	4.3
	64.1333	39.2	4.4
	64.2	39.2	4.4
	64.2667	39.2	4.4
	64.3333	39.2	4.5
	64.4	39.2	4.5
	64.4667	39.2	4.6
	64.5333	39.2	4.7
	64.6	39.2	4.9
	64.6667	39.2	5
	64.7333	39.2	5.2
	64.8	39.2	5.5
	64.8667	39.3	5.7
	64.9333	39.3	5.8
	65	39.3	6
	65.0667	39.3	6.1
	65.1333	39.3	6.2
	65.2	39.3	6.3
	65.2667	39.3	6.3
	65.3333	39.3	6.3
	65.4	39.3	6.3
	65.4667	39.3	6.3
	65.5333	39.3	6.2
	65.6	39.4	6.2
	65.6667	39.4	6.2
	65.7333	39.4	6.2
	65.8	39.4	6.2
	65.8667	39.4	6.3
	65.9333	39.4	6.4
	66	39.5	6.5
	66.0667	39.5	6.7
	66.1333	39.5	7
	66.2	39.5	7.1
	66.2667	39.5	7.4
	66.3333	39.6	7.6
	66.4	39.6	7.8
	66.4667	39.7	8
	66.5333	39.7	8.1
	66.6	39.7	8.3
	66.6667	39.7	8.4
	66.7333	39.7	8.6
	66.8	39.7	8.7
	66.8667	39.7	8.9
	66.9333	39.7	9
	67	39.8	9.2
	67.0667	39.8	9.3
	67.1333	39.8	9.4
	67.2	39.5	9.5
	67.2667	39.8	9.6
	67.3333	39.8	9.7
	67.4	39.8	9.9
	67.4667	39.9	9.9
	67.5333	39.9	10.1
	67.6	39.9	10.2
	67.6667	39.9	10.4
	67.7333	39.9	10.5
	67.8	40	10.7
	67.8667	40	10.9
	67.9333	40	11.2
	68	40	11.5
	68.0667	40	11.8
	68.1333	40	12.3
	68.2	40.1	12.8
	68.2667	40.1	13.4
	68.3333	40.1	14.2
	68.4	40.1	15
	68.4667	40.1	16.1
	68.5333	40.1	17.1
	68.6	40.1	18.4
	68.6667	40.1	19.6
	68.7333	40.1	21
	68.8	40.1	22.2
	68.8667	40.1	23.7
	68.9333	40.1	24.8
	69	40.1	26
	69.0667	40.1	26.9
	69.1333	40.1	27.8
	69.2	40.1	28.5
	69.2667	40.1	29.1
	69.3333	40.1	29.7
	69.4	40.2	30.1
	69.4667	40.2	30.4
	69.5333	40.2	30.6
	69.6	40.2
	69.6667	40.2	30.7
	69.7333	40.2	30.9
	69.8	40.2	31
	69.8667	40.3	31.1
	69.9333	40.3	31.2
	70	40.3	31.3
	70.0667	40.3	31.5
	70.1333	40.3	31.6
	70.2	40.3	31.7
	70.2667	40.4	31.7
	70.3333	40.4	31.8
	70.4	40.4	31.8
	70.4667	40.4	31.8
	70.5333	40.4	31.8
	70.6	40.5	31.6
	70.6667	40.4	31.3
	70.7333	40.5	31
	70.8	40.5	30.5
	70.8667	40.5	29.9
	70.9333	40.5	29.1
	71	40.5	28.3
	71.0667	40.5	27.2
	71.1333	40.6	26.2
	71.2	40.6	24.9
	71.2667	40.6	23.8
	71.3333	40.6	22.6
	71.4	40.6	21.7
	71.4667	40.6	20.8
	71.5333	40.6	20.1
	71.6	40.6	19.4
	71.6667	40.7	18.9
	71.7333	40.7	18.5
	71.8	40.7	18.1
	71.8667	40.7	17.8
	71.9333	40.8	17.5
	72	40.8	17.1
	72.0667	40.8	16.8
	72.1333	40.8	16.5
	72.2	40.8	16.1
	72.2667	40.8	15.8
	72.3333	40.8	15.4
	72.4	40.8	14.9
	72.4667	40.9	14.4
	72.5333	40.9	13.9
	72.6	40.9	13.4
	72.6667	40.9	12.7
	72.7333	40.9	12.1
	72.8	40.9	11.3
	72.8667	41	10.6
	72.9333	41	9.8
	73	41	9.1
	73.0667	41	8.3
	73.1333	41	7.7
	73.2	41	7.1
	73.2667	41	6.7
	73.3333	41	6.3
	73.4	41	6
	73.4667	41	5.8
	73.5333	41	5.7
	73.6	41	5.6
	73.6667	41	5.5
	73.7333	41	5.5
	73.8	41
	73.8667	41
	73.9333	41
	74	41
	74.0667	41	5.2
	74.1333	41	5.2
	74.2	41.1	5.1
	74.2667	41.1	5.1
	74.3333	41.1	5.1
	74.4	41.1	5
	74.4667	41.1	5
	74.5333	41.1	5
	74.6	41.1	4.8
	74.6667	41.1	4.7
	74.7333	41.2	4.6
	74.8	41.2	4.5
	74.8667	41.2	4.4
	74.9333	41.2	4.3
	75	41.2	4.3
	75.0667	41.3	4.2
	75.1333	41.2	4.1
	75.2	41.3	4
	75.2667	41.3	4
	75.3333	41.3	3.9
	75.4	41.3	3.8
	75.4667	41.3	3.8
	75.5333	41.4	3.8
	75.6	41.4	3.8
	75.6667	41.4	3.7
	75.7333	41.4	3.6
	75.8	41.4	3.5
	75.8667	41.4	3.5
	75.9333	41.4	3.4
	76	41.4	3.4
	76.0667	41.5	3.5
	76.1333	41.5	3.4
	76.2	41.5	3.4
	76.2667	41.5	3.4
	76.3333	41.5	3.3
	76.4	41.5	3.2
	76.4667	41.6	3.1
	76.5333	41.6	3.1
	76.6	41.6	3.1
	76.6667	41.6	3
	76.7333	41.6	3.1
	76.8	41.6	3.1
	76.8667	41.7	3.2
	76.9333	41.7	3.3
	77	41.7	3.4
	77.0667	41.7	3.5
	77.1333	41.7	3.7
	77.2	41.7	3.9
	77.2667	41.7	4.1
	77.3333	41.7	4.3
	77.4	41.7	4.5
	77.4667	41.8	4.6
	77.5333	41.8	4.8
	77.6	41.8	4.9
	77.6667	41.8	5
	77.7333	41.8	5.1
	77.8	41.8	5.2
	77.8667	41.7	5.4
	77.9333	41.8	5.5
	78	41.8	5.8
	78.0667	41.8	6.1
	78.1333	41.8	6.4
	78.2	41.8	6.7
	78.2667	41.8	7.1
	78.3333	41.8	7.5
	78.4	41.8	7.9
	78.4667	41.9	8.3
	78.5333	41.9	8.5
	78.6	41.9	8.8
	78.6667	41.9	8.9
	78.7333	41.9	9.1
	78.8	41.9	9.2
	78.8667	41.9	9.3
	78.9333	41.9	9.4
	79	41.9	9.5
	79.0667	41.9	9.6
	79.1333	41.9	9.7
	79.2	41.9	9.8
	79.2667	41.9	9.9
	79.3333	41.9	9.9
	79.4	42	10
	79.4667	41.9	10
	79.5333	42	9.9
	79.6	42.1	9.8
	79.6667	42.1	9.6
	79.7333	42	9.4
	79.8	42	9.1
	79.8667	42	8.7
	79.9333	42	8.3
	80	42	8
	80.0667	42.1	7.7
	80.1333	42.1	8
	80.2	42.1	9
	80.2667	42.1	10.5
	80.3333	42.1	12.9
	80.4	42.1	15.2
	80.4667	42.1	17.6
	80.5333	42.1	19.9
	80.6	42.1	21.6
	80.6667	42.2	23
	80.7333	42.2	24
	80.8	42.2	24.7
	80.8667	42.2	25.1
	80.9333	42.2	25.4
	81	42.2	25.7
	81.0667	42.3	25.8
	81.1333	42.3	25.9
	81.2	42.3	25.9
	81.2667	42.3	25.9
	81.3333	42.3	25.8
	81.4	42.3	25.6
	81.4667	42.3	25.4
	81.5333	42.3	25.1
	81.6	42.4	24.8
	81.6667	42.4	24.3
	81.7333	42.4	23.9
	81.8	42.4	23.5
	81.8667	42.4	23
	81.9333	42.4	22.6
	82	42.5	22.2
	82.0667	42.4	21.9
	82.1333	42.5	21.6
	82.2	42.5	21.3
	82.2667	42.6	21.1
	82.3333	42.6	21
	82.4	42.6	21
	82.4667	42.6	20.9
	82.5333	42.6	21
	82.6	42.6	21
	82.6667	42.6	21
	82.7333	42.6	21.1
	82.8	42.6	21.2
	82.8667	42.6	21.3
	82.9333	42.6	21.4
	83	42.6	21.5
	83.0667	42.6	21.6
	83.1333	42.6	21.7
	83.2	42.6	21.7
	83.2667	42.6	21.8
	83.3333	42.6	21.8
	83.4	42.6	21.8
	83.4667	42.7	21.7
	83.5333	42.7	21.6
	83.6	42.7	21.4
	83.6667	42.7	21.2
	83.7333	42.7	20.9
	83.8	42.7	20.5
	83.8667	42.7	20.1
	83.9333	42.7	19.5
	84	42.8	18.9
	84.0667	42.7	18.3
	84.1333	42.8	17.7
	84.2	42.8	17
	84.2667	42.8	16.3
	84.3333	42.8	15.6
	84.4	42.8	14.9
	84.4667	42.8	14.3
	84.5333	42.8	13.4
	84.6	42.8	12.7
	84.6667	42.8	11.6
	84.7333	42.8	10.8
	84.8	42.8	9.8
	84.8667	42.8	9
	84.9333	42.8	8.1
	85	42.8	7.4
	85.0667	42.8	6.8
	85.1333	42.9	6.1
	85.2	42.9	5.4
	85.2667	42.9	4.8
	85.3333	42.9	4.2
	85.4	42.9	3.5
	85.4667	42.9	3
	85.5333	42.9	2.3
	85.6	43.1	1.8
	85.6667	42.8	1.2
	85.7333	43	0.7
	85.8	43	0.2
	85.8667	43	-0.2
	85.9333	43	-0.6
	86	43	-0.9
	86.0667	43	-1.1
	86.1333	43	-1.4
	86.2	43	-1.5
	86.2667	43	-1.6
	86.3333	43	-1.7
	86.4	43.1	-1.8
	86.4667	43.1	-1.9
	86.5333	43.1	-1.9
	86.6	43.2	-1.9
	86.6667	43.1	-1.8
	86.7333	43.1	-1.8
	86.8	43.1	-1.7
	86.8667	43.2	-1.6
	86.9333	43.2	-1.5
	87	43.2	-1.4
	87.0667	43.2	-1.3
	87.1333	43.2	-1.3
	87.2	43.2	-1.2
	87.2667	43.2	-1.2
	87.3333	43.2	-1.2
	87.4	43.3	-1.3
	87.4667	43.3	-1.4
	87.5333	43.3	-1.5
	87.6	43.3	-1.6
	87.6667	43.3	-1.7
	87.7333	43.3	-1.8
	87.8	43.3	-2
	87.8667	43.3	-2.2
	87.9333	43.3	-2.4
	88	43.4	-2.5
	88.0667	43.4	-2.7
	88.1333	43.4	-2.9
	88.2	43.4	-3.1
	88.2667	43.4	-3.2
	88.3333	43.4	-3.4
	88.4	43.4	-3.5
	88.4667	43.4	-3.6
	88.5333	43.4	-3.7
	88.6	43.4	-3.7
	88.6667	43.4	-3.8
	88.7333	43.4	-3.8
	88.8	43.4	-3.8
	88.8667	43.4	-3.8
	88.9333	43.4	-3.9
	89	43.4	-3.8
	89.0667	43.5	-3.8
	89.1333	43.4	-3.7
	89.2	43.5	-3.7
	89.2667	43.5	-3.6
	89.3333	43.5	-3.5
	89.4	43.5	-3.5
	89.4667	43.5	-3.4
	89.5333	43.5	-3.3
	89.6	43.6	-3.3
	89.6667	43.5	-3.2
	89.7333	43.6	-3
	89.8	43.6	-2.8
	89.8667	43.6	-2.6
	89.9333	43.6	-2.3
	90	43.6	-2
	90.0667	43.6	-1.7
	90.1333	43.6	-1.3
	90.2	43.6	-1
	90.2667	43.6	-0.6
	90.3333	43.7	-0.4
	90.4	43.7	-0.2
	90.4667	43.7	0
	90.5333	43.7	0.1
	90.6	43.7	0.2
	90.6667	43.7	0.3
	90.7333	43.7	0.3
	90.8	43.7	0.4
	90.8667	43.7	0.4
	90.9333	43.7	0.4
	91	43.7	0.5
	91.0667	43.7	0.5
	91.1333	43.7	0.6
	91.2	43.7	0.7
	91.2667	43.7	0.9
	91.3333	43.7	1.1
	91.4	43.7	1.4
	91.4667	43.8	1.8
	91.5333	43.8	2.1
	91.6	43.8	2.6
	91.6667	43.8	3
	91.7333	43.8	3.5
	91.8	43.8	3.9
	91.8667	43.8	4.4
	91.9333	43.8	4.7
	92	43.8	5.1
	92.0667	43.8	5.3
	92.1333	43.9	5.6
	92.2	43.9	5.7
	92.2667	43.9	5.9
	92.3333	43.9	6
	92.4	43.9	6.2
	92.4667	43.9	6.2
	92.5333	43.9	6.3
	92.6	43.9	6.3
	92.6667	44	6.3
	92.7333	44	6.3
	92.8	44	6.4
	92.8667	44	6.3
	92.9333	44	6.3
	93	44	6.2
	93.0667	44	6.2
	93.1333	44	6.1
	93.2	44	6.2
	93.2667	44.1	6.3
	93.3333	44	6.4
	93.4	44.1	6.5
	93.4667	44.1	6.8
	93.5333	44.1	7.2
	93.6	44.1	7.7
	93.6667	44.1	8.3
	93.7333	44.1	32.1
	93.8	44.1	11.5
	93.8667	44.1	13
	93.9333	44.1	14.7
	94	44.1	16.7
	94.0667	44.2	18.2
	94.1333	44.2	19.5
	94.2	44.2	20.7
	94.2667	44.2	21.5
	94.3333	44.2	22.2
	94.4	44.2	22.7
	94.4667	44.2	23.1
	94.5333	44.2	23.6
	94.6	44.2	24
	94.6667	44.2	24.4
	94.7333	44.2	24.8
	94.8	44.2	25.1
	94.8667	44.2	25.3
	94.9333	44.2	25.1
	95	44.2	24.6
	95.0667	44.2	23.7
	95.1333	44.2	22.7
	95.2	44.2	21.6
	95.2667	44.2	20.8
	95.3333	44.2	20
	95.4	44.2	19.6
	95.4667	44.2	19.1
	95.5333	44.3	18.8
	95.6	44.3	18.6
	95.6667	44.3	18.4
	95.7333	44.3	18.1
	95.8	44.3	17.9
	95.8667	44.3	17.6
	95.9333	44.3	17.2
	96	44.3	16.7
	96.0667	44.3	16.2
	96.1333	44.4	15.6
	96.2	44.4	14.9
	96.2667	44.4	14.3
	96.3333	44.4	13.7
	96.4	44.4	13.2
	96.4667	44.4	12.6
	96.5333	44.4	12.1
	96.6	44.4	11.3
	96.6667	44.5	10.4
	96.7333	44.4	9.2
	96.8	44.5	8.2
	96.8667	44.5	7.2
	96.9333	44.5	6.3
	97	44.5	5.7
	97.0667	44.5	5.2
	97.1333	44.5	4.8
	97.2	44.5	4.5
	97.2667	44.5	4.2
	97.3333	44.5	3.9
	97.4	44.5	3.7
	97.4667	44.6	3.4
	97.5333	44.6	3.2
	97.6	44.6	3
	97.6667	44.6	2.9
	97.7333	44.6	2.7
	97.8	44.6	2.6
	97.8667	44.6	2.6
	97.9333	44.6	2.5
	98	44.6	2.4
	98.0667	44.6	2.3
	98.1333	44.6	2.1
	98.2	44.6	1.9
	98.2667	44.6	1.6
	98.3333	44.6	1.1
	98.4	44.6	0.6
	98.4667	44.6	-0.1
	98.5333	44.6	-0.7
	98.6	44.6	-1.5
	98.6667	44.6	-2.1
	98.7333	44.6	-2.7
	98.8	44.6	-3.4
	98.8667	44.6	-3.9
	98.9333	44.6	-4.4
	99	44.6	-4.7
	99.0667	44.6	-5
	99.1333	44.6	-5.2
	99.2	44.7	-5.3
	99.2667	44.7	-5.5
	99.3333	44.7	-5.5
	99.4	44.7	-5.6
	99.4667	44.7	-5.7
	99.5333	44.7	-5.7
	99.6	44.7	-5.8
	99.6667	44.7	-5.8
	99.7333	44.8	-5.9
	99.8	44.7	-5.9
	99.8667	44.8	-5.9
	99.9333	44.8	-5.8
	100	44.8	-5.7
	100.067	44.8	-5.6
	100.133	44.8	-5.5
	100.2	44.8	-5.4
	100.267	44.8	-5.4
	100.333	44.8	-5.2
	100.4	44.9	-5.1
	100.467	44.9	-5.1
	100.533	44.9	-4.9
	100.6	44.9	-4.9
	100.667	44.9	-4.7
	100.733	44.9	-4.6
	100.8	44.9	-4.4
	100.867	44.9	-4.3
	100.933	44.9	-4.1
	101	44.9	-4.1
	101.067	44.9	-4.3
	101.133	44.9	-5.3
	101.2	44.9	-7.2
	101.267	45	-8.7
	101.333	44.9	-9.8
	101.4	45	-10.5
	101.467	45	-10.8
	101.533	45	-10.9
	101.6	45	-10.8
	101.667	45	-10.4
	101.733	45	-10.1
	101.8	45	-9.7
	101.867	45	-9.2
	101.933	45	-8.8
	102	45	-8.4
	102.067	45	-8
	102.133	45	-7.6
	102.2	45	-7.3
	102.267	45
	102.333	45	-6.9
	102.4	45	-6.6
	102.467	45	-6.4
	102.533	45	-6.2
	102.6	45	-6
	102.667	45	-5.8
	102.733	45.1	-5.6
	102.8	45.1	-5.4
	102.867	45.1	-5.3
	102.933	45.1	-5.1
	103	45.1	-5
	103.067	45.1	-5
	103.133	45.1	-4.9
	103.2	45.1	-4.8
	103.267	45.1	-4.7
	103.333	45.1	-4.6
	103.4	45.1	-4.4
	103.467	45.2	-4.3
	103.533	45.2	-4.1
	103.6	45.2	-3.9
	103.667	45.2	-3.7
	103.733	45.2	-3.5
	103.8	45.2	-3.3
	103.867	45.2	-3
	103.933	45.2	-2.8
	104	45.2	-2.6
	104.067	45.2	-2.4
	104.133	45.2	-2.2
	104.2	45.3	-2
	104.267	45.3	-1.9
	104.333	45.3	-1.8
	104.4	45.3	-1.7
	104.467	45.3	-1.7
	104.533	45.3	-1.7
	104.6	45.3	-1.8
	104.667	45.3	-2
	104.733	45.4	-2.2
	104.8	45.4	-2.3
	104.867	45.4	-2.1
	104.933	45.4	-1.4
	105	45.4	-0.1
	105.067	45.4	2
	105.133	45.4	4.8
	105.2	45.4	7.4
	105.267	45.4	9.9
	105.333	45.4	11.6
	105.4	45.4	12.9
	105.467	45.5	13.6
	105.533	45.4	14.1
	105.6	45.5	14.3
	105.667	45.5	14.3
	105.733	45.5	14.4
	105.8	45.5	14.4
	105.867	45.5	14.4
	105.933	45.5	14.3
	106	45.5	14.1
	106.067	45.5	13.7
	106.133	45.5	13.1
	106.2	45.5	12.3
	106.267	45.5	11.4
	106.333	45.5	10.5
	106.4	45.5	9.5
	106.467	45.5	8.7
	106.533	45.5	7.7
	106.6	45.5	7
	106.667	45.5	6.3
	106.733	45.5	5.6
	106.8	45.5	5.1
	106.867	45.5	4.7
	106.933	45.5	4.5
	107	45.5	4.4
	107.067	45.6	4.4
	107.133	45.6	4.6
	107.2	45.6	4.8
	107.267	45.6	5.2
	107.333	45.6	5.5
	107.4	45.6	6
	107.467	45.6	6.4
	107.533	45.6	6.8
	107.6	45.6	7.1
	107.667	45.6	7.3
	107.733	45.7	7.4
	107.8	45.7	7.3
	107.867	45.7	6.9
	107.933	45.7	6.5
	108	45.7	5.8
	108.067	45.7	5.1
	108.133	45.7	4.4
	108.2	45.7	4
	108.267	45.7	3.7
	108.333	45.7	3.7
	108.4	45.7	3.6
	108.467	45.8	3.4
	108.533	45.8	3
	108.6	45.7	2.6
	108.667	45.8	2.3
	108.733	45.8	2.2
	108.8	45.8	2.3
	108.867	45.8	2.5
	108.933	45.8	2.8
	109	45.8	3.1
	109.067	45.8	3.4
	109.133	45.8	3.8
	109.2	45.8	4
	109.267	45.8	4.4
	109.333	45.8	4.6
	109.4	45.8	4.8
	109.467	45.8	5.1
	109.533	45.8	5.3
	109.6	45.8	5.5
	109.667	45.8	5.7
	109.733	45.8	5.9
	109.8	45.8	6
	109.867	45.9	6.2
	109.933	45.9	6.3
	110	45.9	6.4
	110.067	45.9
	110.133	45.9	6.4
	110.2	45.9	6.5
	110.267	45.9	6.5
	110.333	45.9	6.6
	110.4	45.9	6.6
	110.467	45.9	6.7
	110.533	45.9	6.9
	110.6	45.9	7.2
	110.667	45.9	7.5
	110.733	45.9	7.8
	110.8	45.9	8.2
	110.867	45.9	8.6
	110.933	45.9	9.1
	111	45.9	9.6
	111.067	46	10.2
	111.133	46	10.7
	111.2	46	11.3
	111.267	46	11.9
	111.333	46	12.5
	111.4	46	13.1
	111.467	46	13.7
	111.533	46	14
	111.6	46	14.3
	111.667	46	14.4
	111.733	46	14.4
	111.8	46	14.4
	111.867	46	14.2
	111.933	46.1	13.9
	112	46.1	13.6
	112.067	46.1	13.3
	112.133	46.1	13
	112.2	46.1	12.7
	112.267	46.1	12.4
	112.333	46.1	12.2
	112.4	46.1	12
	112.467	46.1	11.8
	112.533	46.1	11.7
	112.6	46.1	11.6
	112.667	46.1	11.5
	112.733	46.2	11.5
	112.8	46.1	11.5
	112.867	46.2	11.5
	112.933	46.1	11.6
	113	46.2	11.7
	113.067	46.2	11.7
	113.133	46.2	11.8
	113.2	46.2	11.8
	113.267	46.2	11.7
	113.333	46.2	11.6
	113.4	46.2	11.5
	113.467	46.2	11.3
	113.533	46.2	11.1
	113.6	46.2	10.8
	113.667	46.2	10.5
	113.733	46.2	10.2
	113.8	46.3	9.8
	113.867	46.3	9.4
	113.933	46.3	8.9
	114	46.3	8.5
	114.067	46.3	7.9
	114.133	46.3	7.4
	114.2	46.3	6.9
	114.267	46.3	6.5
	114.333	46.3	6.2
	114.4	46.3	5.8
	114.467	46.3	5.7
	114.533	46.3	5.6
	114.6	46.3	5.7
	114.667	46.3	5.8
	114.733	46.4	6
	114.8	46.3	6.3
	114.867	46.4	6.6
	114.933	46.4	7
	115	46.4	7.3
	115.067	46.4	7.7
	115.133	46.4	8.1
	115.2	46.4	8.4
	115.267	46.4	8.8
	115.333	46.4	9.2
	115.4	46.4	9.5
	115.467	46.4	9.8
	115.533	46.4	10.2
	115.6	46.4	10.5
	115.667	46.4	10.7
	115.733	46.4	11
	115.8	46.4	11.2
	115.867	46.4	11.4
	115.933	46.4	11.6
	116	46.4	11.8
	116.067	46.4	11.9
	116.133	46.4	12
	116.2	46.4	12.2
	116.267	46.4	12.3
	116.333	46.4	12.4
	116.4	46.4	12.5
	116.467	46.4	12.6
	116.533	46.4	12.7
	116.6	46.4	12.8
	116.667	46.5	12.8
	116.733	46.4	12.8
	116.8	46.5	12.8
	116.867	46.5	12.8
	116.933	46.5	12.7
	117	46.5	12.7
	117.067	46.5	12.6
	117.133	46.5	12.6
	117.2	46.5	12.5
	117.267	46.5	12.5
	117.333	46.5	12.6
	117.4	46.5	12.6
	117.467	46.5	12.6
	117.533	46.5	12.6
	117.6	46.5	12.6
	117.667	46.5	12.6
	117.733	46.5	12.6
	117.8	46.5	12.5
	117.867	46.6	12.4
	117.933	46.6	12.3
	118	46.6	12.1
	118.067	46.6	12
	118.133	46.6	11.8
	118.2	46.6	11.7
	118.267	46.6	11.6
	118.333	46.6	11.5
	118.4	46.6	11.5
	118.467	46.6	11.5
	118.533	46.6	11.5
	118.6	46.6	11.6
	118.667	46.6	11.6
	118.733	46.6	11.7
	118.8	46.6	11.8
	118.867	46.6	11.8
	118.933	46.6	11.8
	119	46.6	11.8
	119.067	46.6	11.7
	119.133	46.6	11.5
	119.2	46.6	11.3
	119.267	46.6	11
	119.333	46.6	10.7
	119.4	46.6	10.3
	119.467	46.6	10
	119.533	46.6	9.6
	119.6	46.6	9.4
	119.667	46.6	9.2
	119.733	46.6	9
	119.8	46.6	8.9
	119.867	46.6	8.7
	119.933	46.6	8.5
	120	46.6	8.3
	120.067	46.7	8.1
	120.133	46.7	7.9
	120.2	46.7	7.7
	120.267	46.7	7.4
	120.333	46.7	7.3
	120.4	46.7	7.2
	120.467	46.7	7.1
	120.533	46.7	7.2
	120.6	46.7	7.3
	120.667	46.7	7.5
	120.733	46.7	7.7
	120.8	46.7	7.9
	120.867	46.7	8.3
	120.933	46.7	8.6
	121	46.8	8.9
	121.067	46.7	9.2
	121.133	46.7	9.5
	121.2	46.7	9.8
	121.267	46.8	10.1
	121.333	46.8	10.4
	121.4	46.7	10.7
	121.467	46.7	11.1
	121.533	46.8	11.5
	121.6	46.8	11.8
	121.667	46.8	12
	121.733	46.8	12.2
	121.8	46.8	12.2
	121.867	46.8	12.2
	121.933	46.8	12.2
	122	46.8	12
	122.067	46.8	11.9
	122.133	46.8	11.8
	122.2	46.8	11.6
	122.267	46.9	11.4
	122.333	46.9	11.2
	122.4	46.8	10.9
	122.467	46.8	10.5
	122.533	46.9	9.7
	122.6	46.9	8.1
	122.667	46.9	6.3
	122.733	46.9	4.5
	122.8	46.9	3.4
	122.867	46.9	2.4
	122.933	46.9	1.8
	123	46.9	1.5
	123.067	46.9	1.4
	123.133	46.9	1.4
	123.2	46.9	1.4
	123.267	46.9	1.5
	123.333	46.9	1.5
	123.4	46.9	1.5
	123.467	46.9	1.4
	123.533	47	1.3
	123.6	47	1.2
	123.667	47	1
	123.733	47	0.8
	123.8	47	0.5
	123.867	47	0.2
	123.933	47	-0.2
	124	47	-0.6
	124.067	47	-1
	124.133	47	-1.5
	124.2	47	-2.1
	124.267	47.2	-2.6
	124.333	47	-3.2
	124.4	47	-3.8
	124.467	47	-4.5
	124.533	47	-5.2
	124.6	47	-5.9
	124.667	47.1	-6.6
	124.733	47	-7.2
	124.8	47.1	-7.9
	124.867	47	-8.5
	124.933	47.1	-9.1
	125	47.1	-9.7
	125.067	47.1	-10.2
	125.133	47.1	-10.6
	125.2	47.1	-11
	125.267	47.1	-11.2
	125.333	47.1	-11.4
	125.4	47.1	-11.6
	125.467	47.1	-12
	125.533	47.1	-12.4
	125.6	47.1	-13
	125.667	47.1	-13.8
	125.733	47.1	-14.6
	125.8	47.2	-15.2
	125.867	47.2	-15.5
	125.933	47.2	-15.7
	126	47.2	-15.8
	126.067	47.2	-15.7
	126.133	47.2	-15.6
	126.2	47.2	-15.4
	126.267	47.2	-15.2
	126.333	47.2	-14.9
	126.4	47.2	-14.6
	126.467	47.2	-14.3
	126.533	47.2	-14
	126.6	47.2	-13.8
	126.667	47.2
	126.733	47.2
	126.8	47.2
	126.867	47.2
	126.933	47.2
	127	47.2	-12.4
	127.067	47.2	-12.3
	127.133	47.3	-12.2
	127.2	47.2	-12
	127.267	47.3	-11.9
	127.333	47.3	-11.9
	127.4	47.3	-11.9
	127.467	47.3	-12
	127.533	47.3	-12.1
	127.6	47.3	-12.2
	127.667	47.3	-12.4
	127.733	47.3	-12.5
	127.8	47.3	-12.6
	127.867	47.3	-12.8
	127.933	47.3	-12.9
	128	47.3	-13.1
	128.067	47.3	-13.3
	128.133	47.3	-13.6
	128.2	47.3	-13.7
	128.267	47.3	-13.9
	128.333	47.3	-14.1
	128.4	47.3	-14.3
	128.467	47.3	-14.5
	128.533	47.3	-14.7
	128.6	47.3	-14.8
	128.667	47.3	-14.9
	128.733	47.3	-15.1
	128.8	47.3	-15.2
	128.867	47.3	-15.3
	128.933	47.3	-15.4
	129	47.3	-15.4
	129.067	47.3	-15.5
	129.133	47.3	-15.5
	129.2	47.3	-15.5
	129.267	47.3	-15.5
	129.333	47.3	-15.4
	129.4	47.3	-15.4
	129.467	47.3	-15.3
	129.533	47.3	-15.3
	129.6	47.3	-15.2
	129.667	47.3	-15.1
	129.733	47.3	-15.1
	129.8	47.4	-15
	129.867	47.3	-14.9
	129.933	47.4	-14.8
	130	47.3	-14.8
	130.067	47.4	-14.7
	130.133	47.4	-14.6
	130.2	47.4	-14.5
	130.267	47.3	-14.4
	130.333	47.4	-14.3
	130.4	47.4	-14.2
	130.467	47.4	-14.1
	130.533	47.4	-13.9
	130.6	47.4	-13.8
	130.667	47.4	-13.6
	130.733	47.4	-13.4
	130.8	47.4	-13.2
	130.867	47.4	-13
	130.933	47.4	-12.8
	131	47.4	-12.5
	131.067	47.4	-12.3
	131.133	47.4	-12.1
	131.2	47.4	-11.9
	131.267	47.4	-11.7
	131.333	47.4	-11.5
	131.4	47.4	-11.4
	131.467	47.4	-11.4
	131.533	47.4	-11.3
	131.6	47.4	-11.2
	131.667	47.4	-11
	131.733	47.4	-10.7
	131.8	47.4	-9.7
	131.867	47.4	-8.2
	131.933	47.4	-6
	132	47.4	-4.2
	132.067	47.4	-3.1
	132.133	47.4	-2.8
	132.2	47.4	-3.4
	132.267	47.4	-4.6
	132.333	47.4	-6
	132.4	47.5	-7.6
	132.467	47.4	-9
	132.533	47.5	-10.4
	132.6	47.5	-11.6
	132.667	47.5	-12.7
	132.733	47.5	-13.5
	132.8	47.5	-14.4
	132.867	47.5	-15
	132.933	47.5	-15.7
	133	47.5	-16
	133.067	47.5	-16.3
[truncated: 2,516 more rows]

## Sheet: Data for Fig 5
	Time	U	U		Ch/Cl = 5000
	[ min ]	[ mV ]	[ mV ]
Conf.		A	B		Cl = 0.01 mol m-3
	0	0.5	0.1
	0.06667	0.5	0.2
	0.13333	0.6	0.2
	0.2	0.6	0.3
	0.26667	0.6	0.4
	0.33333	0.6	0.4
	0.4	0.7	0.4
	0.46667	0.7	0.5
	0.53333	0.8	0.7
	0.6	0.8	7
	0.66667	0.9	12.1
	0.73333	0.9	15.6
	0.8	1	15.6
	0.86667	1	14.5
	0.93333	1.1	13.1
	1	1.1	11.7
	1.06667	1.1	10.8
	1.13333	1.2	10
	1.2	1.2	9.4
	1.26667	1.3	9
	1.33333	1.3	9.1
	1.4	1.4	9.7
	1.46667	1.4	10.7
	1.53333	1.5	11.7
	1.6	1.5	12.9
	1.66667	1.6	14.3
	1.73333	1.6	16.5
	1.8	1.7	18.5
	1.86667	1.7	20.2
	1.93333	1.8	21.4
	2	1.8	22.3
	2.06667	1.9	22.9
	2.13333	2	23.1
	2.2	2	23.3
	2.26667	2.1	24.3
	2.33333	2.1	27
	2.4	2.2	28.9
	2.46667	2.2	29.8
	2.53333	2.3	30.8
	2.6	2.4	33
	2.66667	2.4	34.7
	2.73333	2.5	35.2
	2.8	2.5	34.6
	2.86667	2.6	33.2
	2.93333	2.6	31.5
	3	2.7	29.6
	3.06667	2.8	28
	3.13333	2.8	26.6
	3.2	2.9	25.1
	3.26667	3	23.5
	3.33333	3	22.1
	3.4	3.1	21.1
	3.46667	3.2	20.3
	3.53333	3.2	19.7
	3.6	3.3	19.2
	3.66667	3.4	18.6
	3.73333	3.4	17.9
	3.8	3.5	17.2
	3.86667	3.6	16.4
	3.93333	3.6	17.2
	4	3.7	19.7
	4.06667	3.8	20.4
	4.13333	3.8	19.7
	4.2	3.9	18.4
	4.26667	4	17.4
	4.33333	4.1	16.6
	4.4	4.1	16
	4.46667	4.2	15.5
	4.53333	4.3	15.3
	4.6	4.3	15.4
	4.66667	4.4	15.6
	4.73333	4.5	15.9
	4.8	4.5	16.3
	4.86667	4.6	16.7
	4.93333	4.7	17.1
	5	4.8	17.5
	5.06667	4.8	17.9
	5.13333	4.9	18
	5.2	5	17.7
	5.26667	5.1	17.1
	5.33333	5.2	16.1
	5.4	5.3	15.3
	5.46667	5.3	14.8
	5.53333	5.4	14.7
	5.6	5.5	15.5
	5.66667	5.6	11.4
	5.73333	5.6	15.1
	5.8	5.7	15.5
	5.86667	5.8	15.8
	5.93333	5.9	15.8
	6	6	15.3
	6.06667	6	14.7
	6.13333	6.1	14.1
	6.2	6.2	13.5
	6.26667	6.3	13
	6.33333	6.4	12.7
	6.4	6.4	13
	6.46667	6.6	13.5
	6.53333	6.7	14.3
	6.6	6.7	15.2
	6.66667	6.8	15.8
	6.73333	6.9	16.3
	6.8	7	16.7
	6.86667	7.1	17.1
	6.93333	7.2	17.3
	7	7.3	17.8
	7.06667	7.4	18.2
	7.13333	7.5	18.7
	7.2	7.6	19.3
	7.26667	7.7	19.7
	7.33333	7.8	20.2
	7.4	7.8	20.8
	7.46667	8	21.5
	7.53333	8	21.8
	7.6	8.1	21.9
	7.66667	8.2	22.1
	7.73333	8.3	22.4
	7.8	8.4	22.7
	7.86667	8.5	23.1
	7.93333	8.6	23.5
	8	8.7	23.9
	8.06667	8.8	24.2
	8.13333	8.9	24.4
	8.2	9	24.5
	8.26667	9.1	24.6
	8.33333	9.2	24.6
	8.4	9.3	24.6
	8.46667	9.3	24.5
	8.53333	9.5	24.4
	8.6	9.5	24.4
	8.66667	9.7	24.3
	8.73333	9.7	24.4
	8.8	9.8	24.9
	8.86667	9.9	24.9
	8.93333	10	24.4
	9	10.1	23.7
	9.06667	10.2	23.1
	9.13333	10.3	22.7
	9.2	10.4	22.5
	9.26667	10.5	22.3
	9.33333	10.6	23.3
	9.4	10.7	24.7
	9.46667	10.8	25.2
	9.53333	10.9	24.8
	9.6	11	24.3
	9.66667	11.1	23.9
	9.73333	11.2	23.4
	9.8	11.3	23
	9.86667	11.4	22.5
	9.93333	11.5	22.1
	10	11.6	21.5
	10.0667	11.7	20.8
	10.1333	11.8	20
	10.2	11.9	18.9
	10.2667	12	17.9
	10.3333	12.1	16.9
	10.4	12.2	16.1
	10.4667	12.3	15.3
	10.5333	12.4	14.6
	10.6	12.5	14
	10.6667	12.6	13.6
	10.7333	12.7	14
	10.8	12.8	14.7
	10.8667	12.9	14.8
	10.9333	13	14.9
	11	13.1	17.1
	11.0667	13.2	20.8
	11.1333	13.3	23.2
	11.2	13.4	24
	11.2667	13.5	22.8
	11.3333	13.6	20.8
	11.4	13.7	19.2
	11.4667	13.8	17.9
	11.5333	13.9	17.2
	11.6	14	16.8
	11.6667	14.1	16.5
	11.7333	14.1	16.4
	11.8	14.3	16.3
	11.8667	14.3	16.2
	11.9333	14.5	16.1
	12	14.5	16.4
	12.0667	14.7	17.6
	12.1333	14.7	18.5
	12.2	14.8	18.8
	12.2667	14.9	18.8
	12.3333	15	18.7
	12.4	15.1	18.5
	12.4667	15.2	18.4
	12.5333	15.3	18.2
	12.6	15.4	18.2
	12.6667	15.5	18.2
	12.7333	15.6	18.3
	12.8	15.7	18.6
	12.8667	15.8	18.6
	12.9333	15.9	18.7
	13	16	20.4
	13.0667	16.1	22.2
	13.1333	16.2	22.6
	13.2	16.3	21.9
	13.2667	16.4	21.1
	13.3333	16.4	20.4
	13.4	16.5	19.6
	13.4667	16.6	18.6
	13.5333	16.7	17.8
	13.6	16.8	17.1
	13.6667	16.9	16.6
	13.7333	17	16.3
	13.8	17.1	15.9
	13.8667	17.2	15.6
	13.9333	17.3	15.3
	14	17.4	15
	14.0667	17.5	14.9
	14.1333	17.6	14.8
	14.2	17.7	14.5
	14.2667	17.8	14.2
	14.3333	17.8	13.9
	14.4	17.9	13.7
	14.4667	18	13.6
	14.5333	18.1	13.4
	14.6	18.2	13.4
	14.6667	18.3	13.7
	14.7333	18.4	14
	14.8	18.5	14.1
	14.8667	18.5	14
	14.9333	18.7	13.9
	15	18.7	13.7
	15.0667	18.8	13.5
	15.1333	18.9	13.3
	15.2	19	13
	15.2667	19.1	12.9
	15.3333	19.2	12.8
	15.4	19.3	12.8
	15.4667	19.4	12.9
	15.5333	19.5	12.9
	15.6	19.6	13.1
	15.6667	19.7	13.2
	15.7333	19.7	13.4
	15.8	19.8	13.8
	15.8667	19.9	14.1
	15.9333	20	14.7
	16	20.1	15.1
	16.0667	20.2	15.2
	16.1333	20.3	15.1
	16.2	20.3	14.8
	16.2667	20.5	14.5
	16.3333	20.5	14.1
	16.4	20.6	14
	16.4667	20.7	14
	16.5333	20.8	14.2
	16.6	20.9	14.3
	16.6667	21	14.5
	16.7333	21	14.5
	16.8	21.1	14.2
	16.8667	21.2	13.8
	16.9333	21.3	13.2
	17	21.4	12.8
	17.0667	21.5	12.4
	17.1333	21.6	12.2
	17.2	21.6	12
	17.2667	21.9	11.9
	17.3333	21.8	11.8
	17.4	21.9	11.7
	17.4667	21.8	11.6
	17.5333	22.1	11.6
	17.6	22.2	11.6
	17.6667	22.2	11.6
	17.7333	22.3	11.6
	17.8	22.4	11.7
	17.8667	22.5	11.8
	17.9333	22.6	11.8
	18	22.7	11.9
	18.0667	22.8	12
	18.1333	22.8	12
	18.2	22.9	12.1
	18.2667	23	12.2
	18.3333	23.1	12.3
	18.4	23.1	12.4
	18.4667	23.2	12.4
	18.5333	23.3	12.4
	18.6	23.4	12.4
	18.6667	23.4	12.6
	18.7333	23.6	12.7
	18.8	23.6	12.7
	18.8667	23.7	12.6
	18.9333	23.8	12.4
	19	23.9	12.4
	19.0667	23.9	12.7
	19.1333	24	12.8
	19.2	24.1	12.7
	19.2667	24.2	12.5
	19.3333	24.3	12.3
	19.4	24.3	12.4
	19.4667	24.4	12.5
	19.5333	24.5	12.5
	19.6	24.6	12.3
	19.6667	24.6	12.2
	19.7333	24.7	15.5
	19.8	24.8	18.4
	19.8667	24.9	18.6
	19.9333	24.9	17.4
	20	25	15.9
	20.0667	25.1	14.2
	20.1333	25.2	12.9
	20.2	25.2	11.8
	20.2667	25.3	11.1
	20.3333	25.4	10.4
	20.4	25.5	9.7
	20.4667	25.6	9.2
	20.5333	25.6	8.9
	20.6	25.7	8.7
	20.6667	25.8	8.7
	20.7333	25.9	8.7
	20.8	25.9	8.9
	20.8667	26	9
	20.9333	26.1	9
	21	26.1	9.1
	21.0667	26.2	9.8
	21.1333	26.3	10.8
	21.2	26.4	11.7
	21.2667	26.4	12.9
	21.3333	26.5	14.3
	21.4	26.6	16.9
	21.4667	26.7	19.7
	21.5333	26.7	22.7
	21.6	26.8	24.5
	21.6667	26.9	25.3
	21.7333	26.9	25.5
	21.8	27	25.5
	21.8667	27.1	25.2
	21.9333	27.2	24.9
	22	27.2	24.5
	22.0667	27.3	24.5
	22.1333	27.4	22.9
	22.2	27.5	21.3
	22.2667	27.5	20.9
	22.3333	27.6	21.8
	22.4	27.7	23.1
	22.4667	27.8	25.4
	22.5333	27.8	24.6
	22.6	27.9	22.6
	22.6667	28	21.2
	22.7333	28	20.7
	22.8	28.1	20.5
	22.8667	28.1	20.3
	22.9333	28.2	20.1
	23	28.3	19.9
	23.0667	28.3	19.6
	23.1333	28.4	18.8
	23.2	28.5	18.6
	23.2667	28.6	19.5
	23.3333	28.6	20
	23.4	28.7	19.8
	23.4667	28.8	19.4
	23.5333	28.8	18.9
	23.6	28.9	18.5
	23.6667	29	18.1
	23.7333	29	17.8
	23.8	29.1	17.4
	23.8667	29.2	17
	23.9333	29.2	16.4
	24	29.3	15.4
	24.0667	29.4	14.6
	24.1333	29.4	13.8
	24.2	29.5	13.2
	24.2667	29.5	12.6
	24.3333	29.6	12.7
	24.4	29.7	13.5
	24.4667	29.7	14.6
	24.5333	29.8	15.9
	24.6	29.9	16.6
	24.6667	29.9	17.2
	24.7333	30	17.3
	24.8	30.1	17.1
	24.8667	30.1	16.5
	24.9333	30.1	15.7
	25	30.2	15
	25.0667	30.3	14.5
	25.1333	30.4	14.1
	25.2	30.4	13.9
	25.2667	30.5	13.7
	25.3333	30.6	13.4
	25.4	30.6	13.2
	25.4667	30.7	13
	25.5333	30.8	12.9
	25.6	30.8	12.8
	25.6667	30.9	13.8
	25.7333	30.9	16.3
	25.8	31	18.5
	25.8667	31.1	19.3
	25.9333	31.1	18.9
	26	31.2	18.2
	26.0667	31.2	17.5
	26.1333	31.3	17
	26.2	31.4	16.8
	26.2667		16.6
	26.3333	31.4	16.6
	26.4	31.5	16.5
	26.4667	31.5	16.4
	26.5333	31.6	16.4
	26.6	31.6	16.3
	26.6667	31.7	16.4
	26.7333	31.8	16.3
	26.8	31.8	16.3
	26.8667	31.9	16.1
	26.9333	31.9	16
	27	32	15.7
	27.0667	32	15.3
	27.1333	32.1	14.6
	27.2	32.2	13.9
	27.2667	32.2	13
	27.3333	32.3	12.2
	27.4	32.3	11.6
	27.4667	32.4	11.1
	27.5333	32.5	10.7
	27.6	32.5	10.4
	27.6667	32.6	10.2
	27.7333	32.6	10
	27.8	32.7	9.9
	27.8667	32.8	9.7
	27.9333	32.8	9.5
	28	32.9	9.3
	28.0667	32.9	10
	28.1333	33	11.7
	28.2	33	12.7
	28.2667	33.1	12.9
	28.3333	33.1	12.4
	28.4	33.2	11.7
	28.4667	33.2	10.9
	28.5333	33.3	10.3
	28.6	33.3	9.8
	28.6667	33.4	9.4
	28.7333	33.4	9.1
	28.8	33.5	8.9
	28.8667	33.5	8.6
	28.9333	33.6	8.4
	29	33.7	8.2
	29.0667	33.7	8
	29.1333	33.8	7.8
	29.2	33.8	7.8
	29.2667	33.8	7.8
	29.3333	33.9	7.8
	29.4	33.9	7.8
	29.4667	34	7.9
	29.5333	34.1	8
	29.6	34.1	8.1
	29.6667	34.2	8.2
	29.7333	34.2	8.2
	29.8	34.3	8.3
	29.8667	34.3	8.4
	29.9333	34.4	8.5
	30	34.4	8.7
	30.0667	34.5	9
	30.1333	34.5	9.4
	30.2	34.6	9.9
	30.2667	34.6	10.2
	30.3333	34.7	10.3
	30.4	34.7	10.3
	30.4667	34.8	10
	30.5333	34.8	9.7
	30.6	34.9	9.3
	30.6667	34.9	9
	30.7333	35	8.6
	30.8	35	8.3
	30.8667	35.1	8.1
	30.9333	35.2	7.8
	31	35.2	7.6
	31.0667	35.2	7.4
	31.1333	35.3	7.5
	31.2	35.3	7.8
	31.2667	35.4	8.1
	31.3333	35.4	8.8
	31.4	35.5	10.2
	31.4667	35.5	11.7
	31.5333	35.6	11.8
	31.6	35.6	11
	31.6667	35.7	10.1
	31.7333	35.7	9.2
	31.8	35.8	8.6
	31.8667	35.8	8
	31.9333	35.9	7.7
	32	35.9	7.3
	32.0667	36	7.1
	32.1333	36	7
	32.2	36	7
	32.2667	36.1	6.9
	32.3333	36.1	6.7
	32.4	36.2	6.4
	32.4667	36.2	6.1
	32.5333	36.3	5.9
	32.6	36.3	5.7
	32.6667	36.4	5.6
	32.7333	36.4	5.5
	32.8	36.5	5.4
	32.8667	36.5	5.4
	32.9333	36.6	5.4
	33	36.6	5.4
	33.0667	36.7	5.5
	33.1333	36.7	5.5
	33.2	36.8	5.5
	33.2667	36.8	5.6
	33.3333	36.9	7
	33.4	36.9	8.9
	33.4667	37
	33.5333	37	9.7
	33.6	37	9.5
	33.6667	37.1	8.7
	33.7333	37.1	7.9
	33.8	37.2	7.3
	33.8667	37.2	6.9
	33.9333	37.3	6.6
	34	37.3	6.5
	34.0667	37.3	6.5
	34.1333	37.4	6.6
	34.2	37.4	6.8
	34.2667	37.5	8.2
	34.3333	37.5	10.2
	34.4	37.6	14.2
	34.4667	37.6	17.3
	34.5333	37.7	19.9
	34.6	37.7	20.6
	34.6667	37.8	20.1
	34.7333	37.8	19.5
	34.8	37.8	18.9
	34.8667	37.9	18.4
	34.9333	37.9	17.9
	35	38	17.4
	35.0667	38	16.8
	35.1333	38	16.3
	35.2	38.1	15.6
	35.2667	38.1	14.8
	35.3333	38.1	14.1
	35.4	38.2	13.3
	35.4667	38.2	12.7
	35.5333	38.3	12.2
	35.6	38.3	11.7
	35.6667	38.4	11.3
	35.7333	38.4	11.2
	35.8	38.4	11.3
	35.8667	38.5	11.7
	35.9333	38.5	12
	36	38.6	12.3
	36.0667	38.6	12.5
	36.1333	38.7	12.8
	36.2	38.7	13.1
	36.2667	38.7	13.5
	36.3333	38.8	13.9
	36.4	38.8	14.2
	36.4667	38.8	14.3
	36.5333	38.9	14.2
	36.6	38.9	14.1
	36.6667	38.9	14.1
	36.7333	39	14.2
	36.8	39	13.9
	36.8667	39.1	13.4
	36.9333	39.1	12.7
	37	39.2	11.9
	37.0667	39.2	11.2
	37.1333	39.2	10.4
	37.2	39.3	9.9
	37.2667	39.3	9.5
	37.3333	39.3	9.3
	37.4	39.4	9
	37.4667	39.4	9
	37.5333	39.4	9.5
	37.6	39.5	10.8
	37.6667	39.5	13.1
	37.7333	39.6	15.6
	37.8	39.6	16.7
	37.8667	39.6	16.1
	37.9333	39.7	15
	38	39.7	13.6
	38.0667	39.8	12.6
	38.1333	39.8	11.6
	38.2	39.8	11
	38.2667	39.9	10.5
	38.3333	39.9	10.3
	38.4	39.9	9.9
	38.4667	40	9.7
	38.5333	40	9.8
	38.6	40	9.7
	38.6667	40	9.3
	38.7333	40.1	9.1
	38.8	39.9	9.2
	38.8667	40.1	9.4
	38.9333	40.2	9.7
	39	40.3	10.1
	39.0667	40.3	10.3
	39.1333	40.3	10.5
	39.2	40.4	10.7
	39.2667	40.4	10.7
	39.3333	40.5	10.7
	39.4	40.5	10.6
	39.4667	40.5	10.4
	39.5333	40.6	10.3
	39.6	40.6	10.2
	39.6667	40.6	10.1
	39.7333	40.7	9.9
	39.8	40.7	9.8
	39.8667	40.7	9.7
	39.9333	40.8	9.6
	40	40.8	9.3
	40.0667	40.8	9.2
	40.1333	40.8	9.3
	40.2	40.9	9.6
	40.2667	40.9	9.5
	40.3333	41	9
	40.4	41	8.5
	40.4667	41.1	8.1
	40.5333	41.1	7.8
	40.6	41.1	7.5
	40.6667	41.2	7.3
	40.7333	41.2	7.2
	40.8	41.2	7.1
	40.8667	41.2	7.1
	40.9333	41.3	7.1
	41	41.3	7.2
	41.0667	41.4	7.2
	41.1333	41.4	7.4
	41.2	41.4	7.5
	41.2667	41.5	7.7
	41.3333	41.5	7.8
	41.4	41.5	7.9
	41.4667	41.6	8
	41.5333	41.6	8.1
	41.6	41.7	8.2
	41.6667	41.7	8.3
	41.7333	41.7	8.2
	41.8	41.7	8.7
	41.8667	41.8	11.3
	41.9333	41.8	13.2
	42	41.8	13.2
	42.0667	41.9	12.1
	42.1333	41.9	10.8
	42.2	41.9	9.6
	42.2667	42	8.8
	42.3333	42	8.1
	42.4	42	7.8
	42.4667	42.1	7.5
	42.5333	42.1	7.4
	42.6	42.1	7.4
	42.6667	42.1	7.5
	42.7333	42.2	7.6
	42.8	42.2	7.7
	42.8667	42.2	7.7
	42.9333	42.3	7.9
	43	42.3	7.9
	43.0667	42.4	7.9
	43.1333	42.4	7.9
	43.2	42.4	7.9
	43.2667	42.4	7.9
	43.3333	42.5	8.3
	43.4	42.5	8.9
	43.4667	42.5	9.4
	43.5333	42.6	9.3
	43.6	42.6	8.9
	43.6667	42.6	8.5
	43.7333	42.7	8.2
	43.8	42.7	7.9
	43.8667	42.7	7.8
	43.9333	42.7	7.6
	44	42.8	7.5
	44.0667	42.8	7.4
	44.1333	42.8	7.8
	44.2	42.9	8.6
	44.2667	42.9	9.3
	44.3333	42.9	9.7
	44.4	43	10.1
	44.4667	43	10.8
	44.5333	43	11.1
	44.6	43	11.2
	44.6667	43.1	11.2
	44.7333	43.1	11
	44.8	43.1	10.7
	44.8667	43.1	10.5
	44.9333	43.2	10.2
	45	43.2	9.9
	45.0667	43.3	9.7
	45.1333	43.3	9.6
	45.2	43.3	9.5
	45.2667	43.3	9.3
	45.3333	43.4	9.1
	45.4	43.4	9
	45.4667	43.4	8.9
	45.5333	43.5	8.7
	45.6	43.5	8.7
	45.6667	43.5	8.7
	45.7333	45	8.6
	45.8	43.7	8.6
	45.8667	43.7	8.6
	45.9333	43.7	8.6
	46	43.7	8.7
	46.0667	43.7	8.8
	46.1333	43.7	9.4
	46.2	43.8	9.8
	46.2667	43.8	9.7
	46.3333	43.8	9.4
	46.4	43.9	9.1
	46.4667	43.9	8.9
	46.5333	43.9	8.7
	46.6	43.9	8.5
	46.6667	44	8.3
	46.7333	44	8.4
	46.8	44	9.3
	46.8667	44.1	10.9
	46.9333	44.1	12.5
	47	44.1	13.1
	47.0667	44.1	13.1
	47.1333	44.2	13.1
	47.2	44.2	12.7
	47.2667	44.2	12
	47.3333	44.2	11.2
	47.4	44.3	10.3
	47.4667	44.3	9.7
	47.5333	44.3	9.2
	47.6	44.3	9.1
	47.6667	44.4	9.3
	47.7333	44.4	9.6
	47.8	44.4	9.8
	47.8667	44.4	9.8
	47.9333	44.5	9.7
	48	44.5	10.2
	48.0667	44.5	11.9
	48.1333	44.6	13.4
	48.2	44.6	14.3
	48.2667	44.6	15.1
	48.3333	44.7	15.6
	48.4	44.7	16.1
	48.4667	44.7	16.3
	48.5333	44.7	16.2
	48.6	44.7	15.8
	48.6667	44.8	15.1
	48.7333	44.8	14.4
	48.8	44.8	13.7
	48.8667	44.8	13.1
	48.9333	44.9	12.5
	49	44.9	11.9
	49.0667	44.9	11.4
	49.1333	44.9	10.9
	49.2	44.9	10.6
	49.2667	45	10.5
	49.3333	45	10.4
	49.4	45	10.1
	49.4667	45.1	9.8
	49.5333	45.1	9.5
	49.6	45.1	9.6
	49.6667	45.1	9.9
	49.7333	45.2	10.3
	49.8	45.2	10.6
	49.8667	45.2	10.8
	49.9333	45.2	10.8
	50	45.2	10.7
	50.0667	45.3	10.6
	50.1333	45.3	10.5
	50.2	45.3	10.3
	50.2667	45.4	10.1
	50.3333	45.4	10
	50.4	45.4	10
	50.4667	45.4	9.9
	50.5333	45.5	9.9
	50.6	45.5	9.9
	50.6667	45.5	9.8
	50.7333	45.5	9.6
	50.8	45.5	9.4
	50.8667	45.6	9.3
	50.9333	45.6	9.6
	51	45.6	10.1
	51.0667	45.6	9.9
	51.1333	45.7	9.4
	51.2	45.7	9
	51.2667	45.7	8.6
	51.3333	45.7	8.5
	51.4	45.8	8.3
	51.4667	45.8	8.2
	51.5333	45.8	8.3
	51.6	45.9	8.7
	51.6667	45.9	9.1
	51.7333	45.9	9.6
	51.8	45.9	9.8
	51.8667	45.9	9.8
	51.9333	46	9.9
	52	46	10.3
	52.0667	46	10.7
	52.1333	46	11
	52.2	46	11
	52.2667	46.1	10.8
	52.3333	46.1	10.8
	52.4	46.1	10.7
	52.4667	46.1	10.2
	52.5333	46.2	9.8
	52.6	46.2	9.3
	52.6667	46.2	8.9
	52.7333	46.2	8.4
	52.8	46.3	8.1
	52.8667	46.3	7.8
	52.9333	46.3	7.6
	53	46.3	7.4
	53.0667	46.3	7.3
	53.1333	46.4	7.5
	53.2	46.4	7.8
	53.2667	46.4	8.1
	53.3333	46.5	8.2
	53.4	46.5	8.2
	53.4667	46.5	8.1
	53.5333	46.5	8
	53.6	46.6	7.9
	53.6667	46.6	8
	53.7333	46.6	8.1
	53.8	46.6	8.1
	53.8667	46.6	8.1
	53.9333	46.7	8.1
	54	46.7	8.1
	54.0667	46.7	8.1
	54.1333	46.7	8.1
	54.2	46.8	8.1
	54.2667	46.8	8.2
	54.3333	46.8	8.2
	54.4	46.8	8.3
	54.4667	46.8	8.5
	54.5333	46.8	8.6
	54.6	46.9	8.5
	54.6667	46.9	9.3
	54.7333	46.9	10.5
	54.8	46.9	10.7
	54.8667	47	10.5
	54.9333	47	10.1
	55	47	9.7
	55.0667	47	9.6
	55.1333	47.1	9.6
	55.2	47	9.5
	55.2667	47.1	9.4
	55.3333	47.1	9.4
	55.4	47.1	9.2
	55.4667	47.1	10.5
	55.5333	47.1	11.9
	55.6	47.2	11.7
	55.6667	47.2	11
	55.7333	47.2	10.3
	55.8	47.2	9.9
	55.8667	47.3	9.5
	55.9333	47.3	9.2
	56	47.3	8.9
	56.0667	47.3	8.7
	56.1333	47.3	8.4
	56.2	47.4	8.2
	56.2667	47.4	8
	56.3333	47.4	7.7
	56.4	47.4	7.6
	56.4667	47.4	7.5
	56.5333	47.5	7.5
	56.6	47.5	7.5
	56.6667	47.5	7.6
	56.7333	47.5	7.7
	56.8	47.5	7.8
	56.8667	47.6	7.9
	56.9333	47.6	8.1
	57	47.6	8.2
	57.0667	47.6	8.4
	57.1333	47.7	8.6
	57.2	47.7	8.8
	57.2667	47.7	9
	57.3333	47.7	9.3
	57.4	47.8	9.5
	57.4667	47.8	9.6
	57.5333	47.8	9.7
	57.6	47.8	9.7
	57.6667	47.8	9.8
	57.7333	47.8	9.9
	57.8	47.9	10
	57.8667	47.9	10.1
	57.9333	47.9	10.2
	58	47.9	10.3
	58.0667	47.9	10.4
	58.1333	48	10.5
	58.2	48	10.5
	58.2667	48	10.6
	58.3333	48	10.6
	58.4	48	10.6
	58.4667	48.1	10.6
	58.5333	48.1	10.6
	58.6	48.1	11.1
	58.6667	48.1	11.6
	58.7333	48.1	11.9
	58.8	48.2	12.4
	58.8667	48.2	13.1
	58.9333	48.2	13.9
	59	48.2	14.3
	59.0667	48.2	14.2
	59.1333	48.3	13.9
	59.2	48.3	13.3
	59.2667	48.3	12.8
	59.3333	48.3	13.4
	59.4	48.3	14.3
	59.4667	48.3	15.2
	59.5333	48.4	15.9
	59.6	48.4	16.4
	59.6667	48.4	16.9
	59.7333	48.4	17.3
	59.8	48.4	17.6
	59.8667	48.4	17.7
	59.9333	48.5	17.7
	60	48.5	17.2
	60.0667	48.5	16
	60.1333	48.5	14.9
	60.2	48.5	14.8
	60.2667	48.6	14.9
	60.3333	48.6	14.8
	60.4	48.6	14.5
	60.4667	48.6	13.9
	60.5333	48.6	13.1
	60.6	48.6	12.1
	60.6667	48.7	11
	60.7333	48.7	10.4
	60.8	48.7	10
	60.8667	48.7	9.9
	60.9333	48.7	10
	61	48.7	10.1
	61.0667	48.8	10.3
	61.1333	48.8	10.6
	61.2	48.8	10.7
	61.2667	48.8	10.9
	61.3333	48.8	11
	61.4	48.9	10.9
	61.4667	48.9	10.9
	61.5333	49	10.7
	61.6	49	10.5
	61.6667	49	10.3
	61.7333	49	10
	61.8	49	9.7
	61.8667	49	9.4
	61.9333	49	9.3
	62	49	9.5
	62.0667	49.1	9.9
	62.1333	49.1	10
	62.2	49.1	9.8
	62.2667	48.8	9.6
	62.3333	49.1	9.4
	62.4	49.1	9.1
	62.4667	49.1	9
	62.5333	49.2	9.6
	62.6	49.2	11.2
	62.6667	49.2	12.5
	62.7333	49.2	12.8
	62.8	49.2	12.5
	62.8667	49.3	12.1
	62.9333	49.3	11.6
	63	49.3	11.1
	63.0667	49.3	10.7
	63.1333	49.3	10.5
	63.2	49.3	10.3
	63.2667	49.4	10.2
	63.3333	49.4	10.1
	63.4	49.4	9.9
	63.4667	49.4	9.7
	63.5333	49.4	9.6
	63.6	49.4	9.5
	63.6667	49.4	9.5
	63.7333	49.5	9.4
	63.8	49.5	9.3
	63.8667	49.5	9.2
	63.9333	49.5	9.1
	64	49.5	9
	64.0667	49.5	9
	64.1333	49.6	8.9
	64.2	49.6	8.8
	64.2667	49.6	8.6
	64.3333	49.6	8.5
	64.4	49.6	8.4
	64.4667	49.7	8.5
	64.5333	49.7	9.4
	64.6	49.7	10.6
	64.6667	49.7	10.5
	64.7333	49.7	9.8
	64.8	49.7	9.2
	64.8667	49.7	8.8
	64.9333	49.8	8.7
	65	49.8	8.6
	65.0667	49.8	8.5
	65.1333	49.8	8.5
	65.2	49.8	8.6
	65.2667	49.8	8.5
	65.3333	49.9	9.3
	65.4	49.9	10.8
	65.4667	49.9	10.2
	65.5333	49.9	9.4
	65.6	49.9	8.9
	65.6667	50	8.6
	65.7333	49.9	8.4
	65.8	50	8.2
	65.8667	50	8.1
	65.9333	50	8.1
	66	50	8
	66.0667	50	8
	66.1333	50	8.1
	66.2	50.1	8.3
	66.2667	50.1	8.6
	66.3333	50.1	8.9
	66.4	50.1	9.1
	66.4667	50.1	9.8
	66.5333	50.1	10.6
	66.6	50.1	11.4
	66.6667	50.1	11.8
	66.7333	50.2	11.9
	66.8	50.2	11.8
	66.8667	50.2	11.6
	66.9333	50.2	11.4
	67	50.3	11
	67.0667	50.3	10.6
	67.1333	50.3	10.3
	67.2	50.3	9.9
	67.2667	50.3	9.7
	67.3333	50.3	9.5
	67.4	50.3	9.5
	67.4667	50.3	9.5
	67.5333	50.4	9.5
	67.6	50.4	9.4
	67.6667	50.4	9.4
	67.7333	50.4	9.4
	67.8	50.4	9.4
	67.8667	50.4	9.5
	67.9333	50.5	9.7
	68	50.5	9.6
	68.0667	50.5	9.1
	68.1333	50.5	8.8
	68.2	50.5	8.7
	68.2667	50.6	8.5
	68.3333	50.6	8.3
	68.4	50.6	8.2
	68.4667	50.6	8.1
	68.5333	50.6	8.1
	68.6	50.6	8
	68.6667	50.6	7.9
	68.7333	50.6	7.8
	68.8	50.7	7.8
	68.8667	50.7	7.7
	68.9333	50.7	7.6
	69	50.7	7.6
	69.0667	50.7	7.5
	69.1333	50.7	7.5
	69.2	50.7	7.5
	69.2667	50.8	7.6
	69.3333	50.8	7.6
	69.4	50.8	7.6
	69.4667	50.8	7.6
	69.5333	50.8
	69.6	50.8	7.6
	69.6667	50.8	7.7
	69.7333	50.8	7.7
	69.8	50.9	7.7
	69.8667	50.9	7.9
	69.9333	50.9	8.9
	70	50.9	9.9
	70.0667	50.9	10.8
	70.1333	51	11.4
	70.2	50.9	11.6
	70.2667	51	11.6
	70.3333	51	11.6
	70.4	51	11.7
	70.4667	51	11.9
	70.5333	51	12.2
	70.6	51.1	12.6
	70.6667	51.1	13.1
	70.7333	51.1	13.5
	70.8	51.1	13.8
	70.8667	51.1	13.8
	70.9333	51.1	13.4
	71	51.1	12.8
	71.0667	51.1	13.2
	71.1333	51.2	14.5
	71.2	51.2	14.5
	71.2667	51.2	13.5
	71.3333	51.2	12.7
	71.4	51.2	12.2
	71.4667	51.2	11.8
	71.5333	51.3	11.4
	71.6	51.3	11.1
	71.6667	51.3	10.8
	71.7333	51.3	10.5
	71.8	51.3	10.3
	71.8667	51.3	10.1
	71.9333	51.4	9.9
	72	51.4	9.9
	72.0667	51.4	10.2
	72.1333	51.4	10.1
	72.2	51.4	9.5
	72.2667	51.4	9
	72.3333	51.4	8.8
	72.4	51.4	8.6
	72.4667	51.4	8.5
	72.5333	51.5	8.5
	72.6	51.5	8.5
	72.6667	51.5	8.5
	72.7333	51.5	8.4
	72.8	51.5	8.5
	72.8667	51.5	8.4
	72.9333	51.4	8.5
	73	51.6	8.7
	73.0667	51.6	9.7
	73.1333	51.6	11.6
	73.2	51.6	12.6
	73.2667	51.6	12.6
	73.3333	51.6	12.1
	73.4	51.6	11.6
	73.4667	51.6	11
	73.5333	51.7	10.5
	73.6	51.7	10
	73.6667	51.7	9.8
	73.7333	51.7	9.8
	73.8	51.7	9.8
	73.8667	51.7	9.8
	73.9333	51.7	9.8
	74	51.7	9.7
	74.0667	51.8	9.6
	74.1333	51.8	9.5
	74.2	51.8	9.4
	74.2667	51.8	9.3
	74.3333	51.8	9.3
	74.4	51.8	9.3
	74.4667	51.9	9.2
	74.5333	51.8	9.2
	74.6	51.9	9.1
	74.6667	52	9
	74.7333		8.8
	74.8	51.9	8.7
	74.8667	51.9	9
	74.9333	51.9	9.6
	75	51.9	9.7
	75.0667	51.9	9.4
	75.1333	52	8.8
	75.2	52	8.3
	75.2667	52	8.1
	75.3333	52	7.9
	75.4	52	7.8
	75.4667	52	7.7
	75.5333	52	7.6
	75.6	52	7.6
	75.6667	52	7.5
	75.7333	52.1	7.5
	75.8	52.1	7.4
	75.8667	52.1	7.5
	75.9333	52.1	7.9
	76	52.1	8
	76.0667	52.1	7.7
	76.1333	52.2	7.5
	76.2	52.2	7.4
	76.2667	52.2	7.3
	76.3333	52.2	7.2
	76.4	52.2	7.1
	76.4667	52.2	7
	76.5333	52.2	6.9
	76.6	52.2	6.8
	76.6667	52.3	6.7
	76.7333	52.3	6.7
	76.8	52.3	6.7
	76.8667	52.3	6.7
	76.9333	52.3	6.8
	77	52.3	6.9
	77.0667	52.4	7
	77.1333	52.3	7.1
	77.2	52.4	7.1
	77.2667	52.4	7.1
	77.3333	52.5	7.1
	77.4	52.5	7
	77.4667	52.5	6.9
	77.5333	52.5	6.9
	77.6	52.5	6.9
	77.6667	52.5	7.1
	77.7333	52.5	7.7
	77.8	52.5	8.4
	77.8667	52.5	8.7
	77.9333	52.6	8.8
	78	52.6	8.8
	78.0667	52.6	8.6
	78.1333	52.6	8.5
	78.2	52.6	8.5
	78.2667	52.6	8.4
	78.3333	52.6	8.4
	78.4	52.6	8.4
	78.4667	52.6	8.5
	78.5333	52.7	8.5
	78.6	52.7	8.5
	78.6667	52.7	8.4
	78.7333	52.7	8.3
	78.8	52.7	8.1
	78.8667	52.7	8
	78.9333	52.7	8.1
	79	52.7	8.2
	79.0667	52.8	8.3
	79.1333	52.7	8.4
	79.2	52.8	8.5
	79.2667	52.8	8.5
	79.3333	52.8	8.6
	79.4	52.8	8.5
	79.4667	52.8	8.3
	79.5333	52.8	9.5
	79.6	52.8	12
	79.6667	52.9	12.5
	79.7333	52.9	11.6
	79.8	52.9	10.4
	79.8667	52.9	9.6
	79.9333	52.9	8.9
	80	52.9	8.4
	80.0667	52.9	7.9
	80.1333	52.9	7.7
	80.2	53	7.5
	80.2667	53	7.3
	80.3333	53	7.4
	80.4	53	7.7
	80.4667	53	8
	80.5333	53	9
	80.6	53	10.2
	80.6667	53.2	11.5
	80.7333	52.9	12.5
	80.8	53.1	13.4
	80.8667	53.1	14
	80.9333	53.1	14.6
	81	53.1	15.1
	81.0667	53.1	15.7
	81.1333	53.1	15.9
	81.2	53.1	15.4
	81.2667	53.1	14.1
	81.3333	53.1	12.7
	81.4	53.1	11.4
	81.4667	53.2	10.7
	81.5333	53.2	10.1
	81.6	53.2	9.7
	81.6667	53.3	9.5
	81.7333	53.2	9.6
	81.8	53.2	9.7
	81.8667	53.2	9.9
	81.9333	53.3	9.8
	82	53.3	9.5
	82.0667	53.3	9.2
	82.1333	53.3	8.8
	82.2	53.3	8.5
	82.2667	53.3	8.2
	82.3333	53.3	7.9
	82.4	53.3	7.6
	82.4667	53.4	7.4
	82.5333	53.4	7.2
	82.6	53.4	7.1
	82.6667	53.4	7
	82.7333	53.4	6.9
	82.8	53.4	6.9
	82.8667	53.4	6.9
	82.9333	53.4	7
	83	53.4	7.1
	83.0667	53.5	7.2
	83.1333	53.5	7.3
	83.2	53.5	7.3
	83.2667	53.5	7.4
	83.3333	53.5	7.4
	83.4	53.5	7.4
	83.4667	53.5	7.4
	83.5333	53.5	7.4
	83.6	53.5	7.4
	83.6667	53.5	7.4
	83.7333	53.6	7.4
	83.8	53.6	7.8
	83.8667	53.6	9.4
	83.9333	53.6	11
	84	53.6	11.9
	84.0667	53.6	11.8
	84.1333	53.7	11.4
	84.2	53.6	11
	84.2667	53.7	10.6
	84.3333	53.7	10.3
	84.4	53.7	9.8
	84.4667	53.7	9.2
	84.5333	53.7	8.8
	84.6	53.7	8.7
	84.6667	53.8	9.1
	84.7333	53.7	9.3
	84.8	53.8	9
	84.8667	53.8	8.5
	84.9333	53.8	8.2
	85	53.8	8
	85.0667	53.8	7.8
	85.1333	53.8	7.7
	85.2	53.8	7.7
	85.2667	53.8	7.7
	85.3333	53.8	7.7
	85.4	53.9	7.8
	85.4667	53.9	7.8
	85.5333	53.9	7.9
	85.6	53.9	7.9
	85.6667	53.9	8
	85.7333	53.9	8
	85.8	53.9	8
	85.8667	53.9	8.1
	85.9333	54	8.2
	86	54	8.5
	86.0667	54	9
	86.1333	54	9.3
	86.2	54	9.4
	86.2667	54	9.3
	86.3333	54	9.2
	86.4	54	9.1
	86.4667	54	9.1
	86.5333	54.1	9.3
	86.6	54.1	9.6
	86.6667	54.1	9.9
	86.7333	54.1	10
	86.8	54.1	9.9
	86.8667	54.1	9.8
	86.9333	54.1	9.8
	87	54.1	9.7
	87.0667	54.1	9.6
	87.1333	54.1	9.6
	87.2	54.2	10.2
	87.2667	54.2	11.6
	87.3333	54.2	13.7
	87.4	54.2	14.9
	87.4667	54.2	14.9
	87.5333	54.2	14.2
	87.6	54.2	13.3
	87.6667	54.2	12.5
	87.7333	54.3	11.7
	87.8	54.3	10.7
	87.8667	54.3	10
	87.9333	54.3	10.6
	88	54.3	13.1
	88.0667	54.3	14.1
	88.1333	54.3	13.2
	88.2	54.3	12.1
	88.2667	54.3	11.3
	88.3333	54.4	10.6
	88.4	54.3	10.3
	88.4667	54.4	10
	88.5333	54.4	9.8
	88.6	54.4	9.7
	88.6667	54.4	9.7
	88.7333	54.4	9.6
	88.8	54.4	9.6
	88.8667	54.4	9.6
	88.9333	54.4	9.5
	89	54.4	9.5
	89.0667	54.4	9.5
	89.1333	54.5	9.6
	89.2	54.5	9.6
	89.2667	54.5	9.6
	89.3333	54.5	9.6
	89.4	54.5	9.5
	89.4667	54.5	9.5
	89.5333	54.5	9.4
	89.6	54.5	9.4
	89.6667	54.5	9.2
	89.7333	54.5	9.1
	89.8	54.5	9
	89.8667	54.5	9
	89.9333	54.6	8.8
	90	54.6	8.7
	90.0667	54.6	8.7
	90.1333	54.6	8.6
	90.2	54.6	8.6
	90.2667	54.6	8.7
	90.3333	54.6	8.8
	90.4	54.6	9.2
	90.4667	54.6	10.6
	90.5333	54.6	12.6
	90.6	54.7	13.4
	90.6667	54.7	13.4
	90.7333	54.7	13
	90.8	54.7	12.5
	90.8667	54.7	12
	90.9333	54.7	11.3
	91	54.7	10.7
	91.0667	54.7	10.2
	91.1333	54.7	9.8
	91.2	54.8	9.5
	91.2667	54.8	9.2
	91.3333	54.8	8.9
	91.4	54.8	8.6
	91.4667	54.8	8.3
	91.5333	54.8	8.1
	91.6	54.8	8.1
	91.6667	54.8	8.1
	91.7333	54.9	8.2
	91.8	54.8	8.2
	91.8667	54.9	8.3
	91.9333	54.9	8.3
	92	54.9	8.2
	92.0667	54.9	8.4
	92.1333	54.9	10
	92.2	54.9	10.4
	92.2667	54.9	10.2
	92.3333	54.9	10.2
	92.4	54.9	10.1
	92.4667	54.9	9.8
	92.5333	55	9.4
	92.6	55	9
	92.6667	55	8.7
	92.7333	55	8.4
	92.8	55	8.2
	92.8667	55	7.9
	92.9333	55	7.8
	93	55	7.5
	93.0667	55	7.4
	93.1333	55	7.8
	93.2	55	8.2
	93.2667	55	9.1
	93.3333	55	9.3
	93.4	55	8.9
	93.4667	55	8.5
	93.5333	55.1	8.1
	93.6	55.1	7.8
	93.6667	55.1	7.6
	93.7333	55.1	7.6
	93.8	55.1	7.6
	93.8667	55.1	7.6
	93.9333	55.1	7.5
	94	55.1	7.5
	94.0667	55.1	7.6
	94.1333	55.1	7.8
	94.2	55.1	8.1
	94.2667	55.2	8.8
	94.3333	55.2	9.7
	94.4	55.2	10
	94.4667	55.2	10
	94.5333	55.2	9.8
	94.6	55.2	9.5
	94.6667	55.2	9.9
	94.7333	55.2	11.7
	94.8	55.3	12.2
	94.8667	55.2	11.1
	94.9333	55.3	9.9
	95	55.3	9
	95.0667	55.3	8.4
	95.1333	55.3	8.1
	95.2	55.3	7.8
	95.2667	55.3	7.6
	95.3333	55.3	7.5
	95.4	55.3	7.4
	95.4667	55.4	7.4
	95.5333	55.4	7.4
	95.6	55.4	7.4
	95.6667	55.4	7.4
	95.7333	55.4	7.4
	95.8	55.4	7.3
	95.8667	55.4	7.2
	95.9333	55.4	7.1
	96	55.4	7
	96.0667	55.4	6.9
	96.1333	55.4
	96.2	55.4
	96.2667	55.4
	96.3333	55.5
	96.4	55.4	7.9
	96.4667	55.5	8.2
	96.5333	55.5	8.4
	96.6	55.5	8.7
	96.6667	55.5	8.8
	96.7333	55.5	8.7
	96.8	55.5	8.6
	96.8667	55.5	8.2
	96.9333	55.5	7.9
	97	55.6	7.6
	97.0667	55.5	7.3
	97.1333	55.6	7
	97.2	55.6	6.8
	97.2667	55.6	6.7
	97.3333	55.6	6.6
	97.4	55.6	6.5
	97.4667	55.6	6.6
	97.5333	55.6	6.5
	97.6	55.6	6.6
	97.6667	55.6	6.6
	97.7333	55.6	6.7
	97.8	55.7	6.8
	97.8667	55.7	6.8
	97.9333	55.7	6.8
	98	55.7	6.9
	98.0667	55.7	6.8
	98.1333	55.7	6.9
	98.2	55.7	6.9
	98.2667	55.7	6.9
	98.3333	55.7	6.9
	98.4	55.7	7.1
	98.4667	55.7	8.8
	98.5333	55.8	9.6
	98.6	55.8	9.3
	98.6667	55.8	8.7
	98.7333	55.8	8.5
	98.8	55.8	8.5
	98.8667	55.8	8.6
	98.9333	55.8	8.8
	99	55.8	9.2
	99.0667	55.8	9.6
	99.1333	55.8	9.7
	99.2	55.8	9.4
	99.2667	55.9	8.8
	99.3333	55.9	8.3
	99.4	55.9	8.6
	99.4667	55.9	10.1
	99.5333	55.9	10.7
	99.6	55.9	10.2
	99.6667	55.9	9.5
	99.7333	55.9	9
	99.8	56	8.6
	99.8667	56	8.3
	99.9333	56	8
	100	56	7.8
	100.067	56	7.5
	100.133	56	7.4
	100.2	56	7.4
	100.267	56	7.8
	100.333	56	8.4
	100.4	56	9
	100.467	56	9.2
	100.533	56.1	9.2
	100.6	56	9
	100.667	56.1	8.6
	100.733	56.1	8.3
	100.8	56.1	7.8
	100.867	56.1	7.5
	100.933	56.1	7.3
	101	56.1	7.3
	101.067	56.1	7.5
	101.133	56.1	7.9
	101.2	56.1	8.3
	101.267	56.1	8.7
	101.333	56.1	8.8
	101.4	56.2	8.8
	101.467	56.2	8.7
	101.533	56.2	8.6
	101.6	56.2	8.4
	101.667	56.2	8.4
	101.733	56.2	8.3
	101.8	56.2	8.3
	101.867	56.2	8.2
	101.933	56.2	8.1
	102	56.2	8
	102.067	56.2	8
	102.133	56.3	8.2
	102.2	56.3	8.2
	102.267	56.3	8.3
	102.333	56.3	8.6
	102.4	56.3	9.4
	102.467	56.3	9.9
	102.533	56.3	10
	102.6	56.3	10
	102.667	56.3	9.9
	102.733	56.3	9.6
	102.8	56.4	9.5
	102.867	56.4	9.3
	102.933	56.4	9.1
	103	56.4	9
	103.067	56.4	8.8
	103.133	56.4	8.8
	103.2	56.4	8.9
	103.267	56.4	8.9
	103.333	56.4	8.9
	103.4	56.4	8.7
	103.467	56.4	8.6
	103.533	56.5	8.4
	103.6	56.5	8.4
	103.667	56.4	8.4
	103.733	56.5	8.5
	103.8	56.5	8.4
	103.867	56.5	8.3
	103.933	56.5	8.2
	104	56.5	8.2
	104.067	56.5	8.1
	104.133	56.5	8
	104.2	56.5	7.8
	104.267	56.5	7.7
	104.333	56.6	7.6
	104.4	56.6	7.6
	104.467	56.6	7.7
	104.533	56.6	8
	104.6	56.6	8
	104.667	56.6	7.9
	104.733	56.6	7.7
	104.8	56.6	7.5
	104.867	56.6	7.4
	104.933	56.7	7.4
	105	56.7	7.4
	105.067	56.7	7.4
	105.133	56.7	7.5
	105.2	56.7	7.5
	105.267	56.7	7.5
	105.333	56.7	7.5
	105.4	56.7	7.4
	105.467	56.7	7.4
	105.533	56.7	7.4
	105.6	56.7	7.5
	105.667	56.7	7.5
	105.733	56.7	7.5
	105.8	56.7	7.5
	105.867	56.7	7.5
	105.933	56.7	7.5
	106	56.7	7.6
	106.067	56.7	7.8
	106.133	56.8	7.8
	106.2	56.8	7.7
	106.267	56.8	7.6
	106.333	56.8	7.5
	106.4	56.8	7.4
	106.467	56.8	7.4
	106.533	56.8	7.3
	106.6	56.8	7.4
	106.667	56.8	7.7
	106.733	56.8	8
	106.8	56.8	8.2
	106.867	56.8	8.4
	106.933	56.8	8.6
	107	56.9	8.7
	107.067	56.9	8.5
	107.133	56.9	8.5
	107.2	56.9	8.4
	107.267	56.9	8.1
	107.333	56.9	7.8
	107.4	56.9	7.6
	107.467	56.9	7.3
	107.533	56.9	7.2
	107.6	56.9	7.2
	107.667	56.9	7.1
	107.733	56.9	7.1
	107.8	57	7.1
	107.867	56.9	7.2
	107.933	57	7.3
	108	56.9	7.4
	108.067	57	7.5
	108.133	57	7.6
	108.2	57	7.9
	108.267	57	7.7
	108.333	57	7.5
	108.4	57	7.3
	108.467	57	7.2
	108.533	57	7.3
	108.6	57	7.3
	108.667	57	7.3
	108.733	57	7.2
	108.8	57	7.5
	108.867	57.1	8.1
	108.933	57.1	8.7
	109	57.1	8.7
	109.067	57.1	8.3
	109.133	57.1	7.9
	109.2	57.1	7.6
	109.267	57.1	7.4
	109.333	57.1	7.3
	109.4	57.1	7.2
	109.467	57.1	7.1
	109.533	57.1	7
	109.6	57.1	7
	109.667	57.1	6.9
	109.733	57.1	6.9
	109.8	57.2	6.8
	109.867	57.1	6.8
	109.933	57.2	6.8
	110	57.2	6.8
	110.067	57.2	6.8
	110.133	57.2	6.8
	110.2	57.2	6.8
	110.267	57.2	6.8
	110.333	57.2	6.8
	110.4	57.2	6.8
	110.467	57.2	6.8
	110.533	57.2	6.8
	110.6	57.2	6.8
	110.667	57.2	6.8
	110.733	57.2	6.7
	110.8		6.7
	110.867	57.2	6.7
	110.933	57.3	6.7
	111	57.3	6.7
	111.067	57.3	6.7
	111.133	57.3	6.6
	111.2	57.3	6.5
	111.267	57.3	6.4
	111.333	57.3	6.4
	111.4	57.3	6.4
	111.467	57.3	6.4
	111.533	57.3	6.4
	111.6	57.3	6.4
	111.667	57.3	6.4
	111.733	57.4	6.4
	111.8	57.3	6.3
	111.867	57.4	6.4
	111.933	57.4	6.8
	112	57.4	7.2
	112.067	57.4	7.6
	112.133	57.4	9.3
	112.2	57.4	10.3
	112.267	57.4	10.4
	112.333	57.4	10
	112.4	57.4	9.3
	112.467	57.4	8.6
	112.533	57.4	8.1
	112.6	57.4	7.6
	112.667	57.4	7.2
	112.733	57.4	7
	112.8	57.4	6.8
	112.867	57.4	6.7
	112.933	57.5	6.5
	113	57.5	6.4
	113.067	57.5	6.2
	113.133	57.5	6.2
	113.2	57.5	6.1
	113.267	57.5	6.1
	113.333	57.5	6.1
	113.4	57.5	6
	113.467	57.5	6
	113.533	57.5	5.9
	113.6	57.5	5.9
	113.667	57.5	5.9
	113.733	57.5	5.9
	113.8	57.5	5.9
	113.867	57.5	5.9
	113.933	57.5	6
	114	57.5	6
	114.067	57.5	6
	114.133	57.6	5.9
	114.2	57.6	5.9
	114.267	57.6	5.8
	114.333	57.6	5.8
	114.4	57.6	5.8
	114.467	57.6	5.8
	114.533	57.6	5.9
	114.6	57.6	5.9
	114.667	57.6	5.9
	114.733	57.6	5.9
	114.8	57.6	5.9
	114.867	57.6	5.9
	114.933	57.6	6
	115	57.6	6
	115.067	57.6	6
	115.133	57.7	6.1
	115.2	57.7	6.7
	115.267	57.7	9
	115.333	57.7	11.1
	115.4	57.7	10.4
	115.467	57.7	8.9
	115.533	57.7	7.7
	115.6	57.7	6.9
	115.667	57.7	6.5
	115.733	57.7	6.3
	115.8	57.7	6.3
	115.867	57.7	6.3
	115.933	57.7	6.3
	116	57.7	6.3
	116.067	57.8	6.4
	116.133	57.7	6.4
	116.2	57.7	6.4
	116.267	57.7	6.3
	116.333	57.8	6.3
	116.4	57.8	6.3
	116.467	57.7	6.3
	116.533	57.7	6.4
	116.6	57.8	6.8
	116.667	57.8	7.6
	116.733	57.8	7.5
	116.8	57.8	7
	116.867	57.8	6.6
	116.933	57.8	6.3
	117	57.8	6.2
	117.067	57.8	6.1
	117.133	57.8	6.1
	117.2	57.8	6.1
	117.267	57.8	6
	117.333	57.9	6
	117.4	57.9	6
	117.467	57.8	6
	117.533	57.8	6
	117.6	57.9	6
	117.667	57.9	5.9
	117.733	57.9	5.9
	117.8	57.9	5.8
	117.867	57.9	5.8
	117.933	57.9	5.8
	118	57.9	5.8
	118.067	57.9	5.7
	118.133	57.9	5.7
	118.2	57.9	5.7
	118.267	57.9	5.6
	118.333	57.9	5.6
	118.4	57.9	5.6
	118.467	57.9	5.5
	118.533	57.9	5.5
	118.6	58	5.4
	118.667	58	5.4
	118.733	58	5.3
	118.8	58	5.3
	118.867	58	5.3
	118.933	58	5.3
	119	58	5.3
	119.067	58	5.3
	119.133	58	5.3
	119.2	58	5.3
	119.267	58	5.2
	119.333	58.2	5.3
	119.4	58	5.2
	119.467	58	5.2
	119.533	58	5.2
	119.6	58	5.1
	119.667	58	5.1
	119.733	58.1	5.1
	119.8	58	5.2
	119.867	58.1	5.2
	119.933	58	5.3
	120	58.1	5.4
	120.067	58.1	5.4
	120.133	58.1	5.6
	120.2	58.1	5.8
	120.267	58.1	6.2
	120.333	58.1	6.4
	120.4	58.1	6.6
	120.467	58.1	6.6
	120.533	58.1	6.6
	120.6	58.1	6.5
	120.667	58.1	6.5
	120.733	58.1	6.5
	120.8	58.1	6.5
	120.867	58.2	6.4
	120.933	58.2	6.4
	121	58.2	6.4
	121.067	58.2	6.4
	121.133	58.2	6.4
	121.2	58.2	6.4
	121.267	58.2	6.5
	121.333	58.2	6.5
	121.4	58.2	6.5
	121.467	58.2	6.3
	121.533	58.2	5.7
	121.6	58.2	5.5
	121.667	58.2	5.5
	121.733	58.2	5.4
	121.8	58.2	5.4
	121.867	58.2	5.4
	121.933	58.2	5.4
	122	58.2	5.4
	122.067	58.2	5.4
	122.133	58.2	5.4
	122.2	58.3	5.4
	122.267	58.2	5.4
	122.333	58.3	5.4
	122.4	58.3	5.5
	122.467	58.3	5.4
	122.533	58.3	5.5
	122.6	58.3	5.5
	122.667	58.3	5.5
	122.733	58.3	5.5
	122.8	58.3	5.5
	122.867	58.3	5.5
	122.933	58.3	5.5
	123	58.3	5.5
	123.067	58.3	5.5
	123.133	58.3	5.5
	123.2	58.3	5.6
	123.267	58.3	5.6
	123.333	58.3	5.6
	123.4	58.3	5.6
	123.467	58.3	5.7
	123.533	58.3	5.7
	123.6	58.4	5.7
	123.667	58.4	5.7
	123.733	58.4	5.7
	123.8	58.4	5.8
	123.867	58.4	5.8
	123.933	58.4	5.9
	124	58.4	5.9
	124.067	58.4	6
	124.133	58.4	6
	124.2	58.4	6
	124.267	58.4	6.1
	124.333	58.4	6.2
	124.4	58.4	6.4
	124.467	58.4	6.6
	124.533	58.4	6.7
	124.6	58.4	6.8
	124.667	58.4	6.8
	124.733	58.4	6.9
	124.8	58.4	6.9
	124.867	58.5	6.9
	124.933	58.4	7
	125	58.5	7
	125.067	58.4	7
	125.133	58.5	7
	125.2	58.5	7.1
	125.267	58.5	7.1
	125.333	58.4	7.1
	125.4	58.5	7.1
	125.467	58.5	7.1
	125.533	58.5	7.1
	125.6	58.5	7.1
	125.667	58.5	7.1
	125.733	58.5	7.4
	125.8	58.5	9.8
	125.867	58.5	11
	125.933	58.5	10.5
	126	58.5	9.6
	126.067	58.5	8.8
	126.133	58.5	8.3
	126.2	58.6	7.9
	126.267	58.5	7.7
	126.333	58.6	7.6
	126.4	58.6	7.3
	126.467	58.6	7
	126.533	58.6	6.8
	126.6	58.6	6.6
	126.667	58.6	6.5
	126.733	58.6	6.5
	126.8	58.6	6.5
	126.867	58.6	6.5
	126.933	58.6	6.6
	127	58.6	6.6
	127.067	58.6	6.6
	127.133	58.6	6.5
	127.2	58.6	6.5
	127.267	58.6	6.4
	127.333	58.6	6.4
	127.4	58.6	6.4
	127.467	58.7	6.3
	127.533	58.6	6.3
	127.6	58.7	6.3
	127.667	58.7	6.3
	127.733	58.7	6.3
	127.8	58.7	6.4
	127.867	58.7	6.5
	127.933	58.7	6.5
	128	58.7	6.5
	128.067	58.7	6.5
	128.133	58.7	6.5
	128.2	58.7	6.4
	128.267	58.7	6.3
	128.333	58.7	6.3
	128.4	58.7	6.2
	128.467	58.7	6.1
	128.533	58.7	6.1
	128.6	58.7	6
	128.667	58.7	6
	128.733	58.7	6
	128.8	58.7	6
	128.867	58.7	6.1
	128.933	58.8	6.1
	129	58.8	6.1
	129.067	58.8	6.2
	129.133	58.8	6.2
	129.2	58.8	6.1
	129.267	58.8	6.1
	129.333	58.8	6.2
	129.4	58.8	6.2
	129.467	58.8	6.2
	129.533	58.8	6.3
	129.6	58.8	6.5
	129.667	58.8	6.6
	129.733	58.8	6.7
	129.8	58.8	6.8
	129.867	58.8	6.9
	129.933	58.8	6.9
	130	58.8	6.9
	130.067	58.8	6.9
	130.133	58.8	7
	130.2	58.9	7
	130.267	58.8	6.8
	130.333	58.9	6.6
	130.4	58.8	6.5
	130.467	58.9	6.3
	130.533	58.9	6.3
	130.6	58.9	6.3
	130.667	58.9	7
	130.733	58.9	8
	130.8	58.9	8.5
	130.867	58.9	9.4
	130.933	58.9	9.1
	131	58.9	8.2
	131.067	58.9	7.4
	131.133	58.9	6.8
	131.2	58.9	6.4
	131.267	58.9	6.3
	131.333	58.9	6.4
	131.4	58.9	6.7
	131.467	58.9	6.8
	131.533	58.9	6.6
	131.6	59	6.4
	131.667	59	6.2
	131.733	59	6
	131.8	59	5.9
	131.867	59	5.8
	131.933	59	5.8
	132	59	5.8
	132.067	59	5.8
	132.133	59	5.7
	132.2	59	5.7
	132.267	59	5.7
	132.333	59	5.7
	132.4	59
	132.467	59	5.7
	132.533	59	5.7
	132.6	59	5.7
	132.667	59	5.8
	132.733	59.1	5.8
	132.8	59.1	5.8
	132.867	59.1	5.8
	132.933	59.1	5.9
	133	59.1	5.9
	133.067	59.1	6
[truncated: 2,516 more rows]

## Sheet: Data for Fig 6
	C	Ust_st	Ust_st
	[ mol/l ]	[ mV ]	[ mV ]
Conf.		A	B
	0.0001	11	11
	0.0005	27	24
	0.001	36	5.8
	0.005	59	5.6
	0.01	58	2
	0.05	65	2.4

## Sheet: Data for Fig 7
	Ch/Cl	Npics	Asr_pics
		[ 1/min]	[mV]
					Cl = 0.01 mol m-3
	25	0
	100	0.08	2.54
	500	0.2	2.92
	1000	0.28	9.39
	2500	0.48	8.1
	5000	0.72	2.81

## Sheet: Data for Fig 8a
	Frequency	Magnitude				Time	U
	[ min-1]					[ min ]	[ mV ]		Ch/Cl = 100
					Conf.		B
	0.01997	3264.65				50	12.9		Cl = 0.01 mol m-3
	0.03995	1124.87				50.0667	12.9
	0.05992	59.5948				50.1333	13
	0.07989	265.776				50.2	12.9
	0.09987	15.7352				50.2667	13
	0.11984	500.089				50.3333	13
	0.13981	245.924				50.4	13.1
	0.15979	119.577				50.4667	13
	0.17976	114.546				50.5333	13.1
	0.19973	189.552				50.6	13.1
	0.21971	138.806				50.6667	13.1
	0.23968	47.9552				50.7333	13.1
	0.25965	119.788				50.8	13.1
	0.27963	135.533				50.8667	13.2
	0.2996	73.2061				50.9333	13.1
	0.31957	53.3184				51	13.2
	0.33955	64.4065				51.0667	13.2
	0.35952	87.6747				51.1333	13.2
	0.37949	52.6087				51.2	13.2
	0.39947	30.7168				51.2667	13.3
	0.41944	81.3242				51.3333	13.2
	0.43941	58.5268				51.4	13.3
	0.45939	40.6031				51.4667	13.3
	0.47936	42.8272				51.5333	13.3
	0.49933	49.4674				51.6	13.4
	0.51931	48.4476				51.6667	13.4
	0.53928	31.8136				51.7333	13.5
	0.55925	39.2624				51.8	13.4
	0.57923	47.1795				51.8667	13.5
	0.5992	36.4203				51.9333	13.5
	0.61917	30.2594				52	13.5
	0.63915	35.7157				52.0667	13.6
	0.65912	36.8197				52.1333	13.6
	0.67909	29.6358				52.2	13.7
	0.69907	28.2217				52.2667	13.7
	0.71904	33.9812				52.3333	13.7
	0.73901	31.9973				52.4	13.8
	0.75899	27.1355				52.4667	13.8
	0.77896	26.4232				52.5333	13.9
	0.79893	28.1068				52.6	13.9
	0.81891	27.1468				52.6667	13.9
	0.83888	25.2651				52.7333	14
	0.85885	25.9051				52.8	14
	0.87883	25.1725				52.8667	14
	0.8988	24.6992				52.9333	14.1
	0.91877	22.5232				53	14.2
	0.93875	24.7016				53.0667	14.1
	0.95872	25.3265				53.1333	14.2
	0.9787	20.434				53.2	14.2
	0.99867	21.8928				53.2667	14.3
	1.01864	21.6046				53.3333	14.3
	1.03862	19.9806				53.4	14.3
	1.05859	20.737				53.4667	14.4
	1.07856	20.5778				53.5333	14.4
	1.09854	21.5159				53.6	14.4
	1.11851	19.191				53.6667	14.5
	1.13848	18.4428				53.7333	14.5
	1.15846	18.651				53.8	14.5
	1.17843	19.5114				53.8667	14.6
	1.1984	17.8501				53.9333	14.5
	1.21838	17.2971				54	14.6
	1.23835	16.4348				54.0667	14.6
	1.25832	17.7986				54.1333	14.6
	1.2783	17.2776				54.2	14.7
	1.29827	16.0688				54.2667	14.6
	1.31824	17.8382				54.3333	14.7
	1.33822	16.6773				54.4	14.7
	1.35819	17.0379				54.4667	14.7
	1.37816	17.3514				54.5333	14.8
	1.39814	14.7794				54.6	14.8
	1.41811	15.2745				54.6667	14.8
	1.43808	14.7438				54.7333	14.8
	1.45806	14.5998				54.8	14.8
	1.47803	15.0421				54.8667	14.8
	1.498	14.1863				54.9333	14.8
	1.51798	13.8172				55	14.8
	1.53795	14.1415				55.0667	14.9
	1.55792	13.4934				55.1333	14.8
	1.5779	14.1949				55.2	14.8
	1.59787	13.236				55.2667	14.9
	1.61784	14.0699				55.3333	14.8
	1.63782	13.7412				55.4	14.9
	1.65779	12.4311				55.4667	14.9
	1.67776	12.7316				55.5333	14.8
	1.69774	12.7363				55.6	14.9
	1.71771	13.5025				55.6667	14.9
	1.73768	12.4939				55.7333	14.8
	1.75766	12.0104				55.8	14.9
	1.77763	12.5808				55.8667	14.8
	1.7976	12.7553				55.9333	14.9
	1.81758	12.9471				56	14.8
	1.83755	12.2298				56.0667	14.9
	1.85752	10.3212				56.1333	14.9
	1.8775	12.0238				56.2	14.8
	1.89747	12.0407				56.2667	14.9
	1.91744	12.1551				56.3333	14.9
	1.93742	12.1109				56.4	14.9
	1.95739	10.0111				56.4667	14.9
	1.97736	12.2808				56.5333	14.8
	1.99734	11.683				56.6	14.9
	2.01731	10.6964				56.6667	14.9
	2.03728	11.6444				56.7333	14.9
	2.05726	10.8947				56.8	14.9
	2.07723	10.9076				56.8667	14.9
	2.0972	9.8144				56.9333	15
	2.11718	9.38996				57	14.9
	2.13715	11.1337				57.0667	14.9
	2.15712	8.88091				57.1333	15
	2.1771	10.8723				57.2	14.9
	2.19707	10.075				57.2667	15
	2.21704	10.5912				57.3333	15
	2.23702	10.3462				57.4	15
	2.25699	9.86525				57.4667	15.1
	2.27696	9.76493				57.5333	15
	2.29694	10.1283				57.6	15.1
	2.31691	9.6654				57.6667	15.1
	2.33688	10.087				57.7333	15.1
	2.35686	9.78494				57.8	15.2
	2.37683	9.96457				57.8667	15.1
	2.3968	10.1347				57.9333	15.2
	2.41678	8.70378				58	15.2
	2.43675	9.08621				58.0667	15.2
	2.45672	10.1777				58.1333	15.3
	2.4767	8.8034				58.2	15.3
	2.49667	10.3307				58.2667	15.4
	2.51664	7.6419				58.3333	15.4
	2.53662	8.79216				58.4	15.5
	2.55659	8.74892				58.4667	15.6
	2.57656	7.11668				58.5333	15.6
	2.59654	9.33519				58.6	15.7
	2.61651	9.05768				58.6667	15.7
	2.63648	7.43385				58.7333	15.8
	2.65646	9.48641				58.8	15.9
	2.67643	9.31312				58.8667	16
	2.6964	9.74141				58.9333	16.1
	2.71638	8.88555				59	16.1
	2.73635	8.13487				59.0667	16.2
	2.75632	8.71683				59.1333	16.2
	2.7763	7.33335				59.2	16.3
	2.79627	9.17519				59.2667	16.4
	2.81625	8.61763				59.3333	16.5
	2.83622	8.24601				59.4	16.6
	2.85619	8.9385				59.4667	16.6
	2.87617	7.69846				59.5333	16.8
	2.89614	8.05191				59.6	16.8
	2.91611	8.26009				59.6667	16.9
	2.93609	8.37871				59.7333	16.9
	2.95606	8.84737				59.8	17
	2.97603	7.70732				59.8667	17
	2.99601	8.48268				59.9333	17
	3.01598	7.80762				60	17.1
	3.03595	7.37339				60.0667	17.1
	3.05593	8.8776				60.1333	17.2
	3.0759	7.0012				60.2	17.1
	3.09587	6.17892				60.2667	17.2
	3.11585	7.51211				60.3333	17.1
	3.13582	7.17977				60.4	17.2
	3.15579	8.64641				60.4667	17.2
	3.17577	7.76618				60.5333	17.1
	3.19574	7.10239				60.6	17.2
	3.21571	7.68615				60.6667	17.1
	3.23569	7.72458				60.7333	17.1
	3.25566	7.42551				60.8	17.1
	3.27563	5.92074				60.8667	17
	3.29561	7.45656				60.9333	17
	3.31558	8.03315				61	17
	3.33555	7.53596				61.0667	16.9
	3.35553	7.00228				61.1333	17
	3.3755	7.48005				61.2	16.9
	3.39547	6.91709				61.2667	16.8
	3.41545	6.42307				61.3333	16.8
	3.43542	6.59584				61.4	16.7
	3.45539	7.43114				61.4667	16.7
	3.47537	7.57809				61.5333	16.6
	3.49534	6.92379				61.6	16.6
	3.51531	7.00287				61.6667	16.5
	3.53529	5.89069				61.7333	16.5
	3.55526	8.01706				61.8	16.5
	3.57523	6.54742				61.8667	16.4
	3.59521	6.78131				61.9333	16.4
	3.61518	6.71201				62	16.3
	3.63515	7.25514				62.0667	16.3
	3.65513	7.4356				62.1333	16.2
	3.6751	7.77445				62.2	16.2
	3.69507	6.05468				62.2667	16.1
	3.71505	7.49865				62.3333	16.1
	3.73502	6.74548				62.4	16.1
	3.75499	7.53497				62.4667	16
	3.77497	7.12937				62.5333	16
	3.79494	6.33088				62.6	15.9
	3.81491	6.04581				62.6667	16
	3.83489	4.91996				62.7333	15.9
	3.85486	5.79138				62.8	15.9
	3.87483	6.16589				62.8667	15.8
	3.89481	5.52602				62.9333	15.8
	3.91478	6.15345				63	15.8
	3.93475	6.1677				63.0667	15.8
	3.95473	5.79436				63.1333	15.7
	3.9747	7.31046				63.2	15.7
	3.99467	5.46058				63.2667	15.7
	4.01465	5.99079				63.3333	15.6
	4.03462	6.41797				63.4	15.7
	4.05459	6.57516				63.4667	15.6
	4.07457	5.63397				63.5333	15.6
	4.09454	5.51099				63.6	15.6
	4.11451	6.95035				63.6667	15.6
	4.13449	5.33225				63.7333	15.6
	4.15446	4.76509				63.8	15.5
	4.17443	7.30487				63.8667	15.6
	4.19441	4.87098				63.9333	15.5
	4.21438	5.84376				64	15.5
	4.23435	6.17523				64.0667	15.5
	4.25433	5.60655				64.1333	15.5
	4.2743	5.47136				64.2	15.4
	4.29427	5.33683				64.2667	15.5
	4.31425	4.89884				64.3333	15.4
	4.33422	6.1747				64.4	15.4
	4.35419	4.80966				64.4667	15.4
	4.37417	5.98904				64.5333	15.4
	4.39414	5.80551				64.6	15.4
	4.41411	5.68634				64.6667	15.4
	4.43409	5.96437				64.7333	15.4
	4.45406	4.57108				64.8	15.4
	4.47403	5.90953				64.8667	15.4
	4.49401	5.91609				64.9333	15.4
	4.51398	4.06697				65	15.4
	4.53395	5.78441				65.0667	15.4
	4.55393	4.57304				65.1333	15.5
	4.5739	5.02491				65.2	15.4
	4.59387	6.09616				65.2667	15.5
	4.61385	5.45356				65.3333	15.5
	4.63382	7.03186				65.4	15.6
	4.65379	5.11784				65.4667	15.5
	4.67377	4.86128				65.5333	15.6
	4.69374	5.1948				65.6	15.6
	4.71372	5.46394				65.6667	15.7
	4.73369	6.14821				65.7333	15.7
	4.75366	6.92758				65.8	15.8
	4.77364	5.26027				65.8667	15.8
	4.79361	6.13097				65.9333	15.9
	4.81358	5.81532				66	15.9
	4.83356	6.15048				66.0667	16.1
	4.85353	5.8927				66.1333	16.1
	4.8735	4.32451				66.2	16.1
	4.89348	6.66411				66.2667	16.2
	4.91345	5.47733				66.3333	16.3
	4.93342	5.76931				66.4	16.3
	4.9534	4.71944				66.4667	16.5
	4.97337	5.34604				66.5333	16.5
	4.99334	5.51553				66.6	16.7
	5.01332	4.89848				66.6667	16.8
	5.03329	6.15153				66.7333	16.9
	5.05326	3.87695				66.8	17.1
	5.07324	4.37634				66.8667	17.2
	5.09321	5.474				66.9333	17.3
	5.11318	5.53994				67	17.4
	5.13316	6.00843				67.0667	17.5
	5.15313	5.743				67.1333	17.6
	5.1731	5.43595				67.2	17.7
	5.19308	6.43942				67.2667	17.8
	5.21305	5.16795				67.3333	17.9
	5.23302	5.21568				67.4	18
	5.253	2.88122				67.4667	18
	5.27297	4.05212				67.5333	18.1
	5.29294	5.14945				67.6	18.1
	5.31292	3.66774				67.6667	18.2
	5.33289	5.11219				67.7333	18.2
	5.35286	4.66725				67.8	18.2
	5.37284	5.83621				67.8667	18.1
	5.39281	5.68872				67.9333	18.1
	5.41278	5.42861				68	18.2
	5.43276	3.93516				68.0667	18.2
	5.45273	5.30718				68.1333	18.1
	5.4727	5.67072				68.2	18.1
	5.49268	4.57744				68.2667	18
	5.51265	4.80647				68.3333	18
	5.53262	4.88272				68.4	17.9
	5.5526	5.65343				68.4667	17.8
	5.57257	4.88438				68.5333	17.8
	5.59254	4.98696				68.6	17.7
	5.61252	4.82097				68.6667	17.6
	5.63249	2.14129				68.7333	17.6
	5.65246	6.74767				68.8	17.5
	5.67244	4.06566				68.8667	17.4
	5.69241	5.09655				68.9333	17.5
	5.71238	5.36108				69	17.3
	5.73236	5.79346				69.0667	17.2
	5.75233	7.85183				69.1333	17.2
	5.7723	7.45115				69.2	17.2
	5.79228	4.34154				69.2667	17.1
	5.81225	3.69413				69.3333	17
	5.83222	4.48574				69.4	16.9
	5.8522	4.38417				69.4667	16.8
	5.87217	5.20001				69.5333	16.4
	5.89214	5.44627				69.6	16.7
	5.91212	7.16194				69.6667	16.7
	5.93209	4.09867				69.7333	16.6
	5.95206	5.17858				69.8	16.5
	5.97204	3.95694				69.8667	16.5
	5.99201	4.30824				69.9333	16.4
	6.01198	5.28356				70	16.4
	6.03196	5.21874				70.0667	16.3
	6.05193	4.77869				70.1333	16.2
	6.0719	5.35679				70.2	16.2
	6.09188	5.44764				70.2667	16.1
	6.11185	2.64632				70.3333	16.1
	6.13182	3.4777				70.4	16
	6.1518	3.59671				70.4667	16
	6.17177	4.97865				70.5333	15.9
	6.19174	5.1348				70.6	15.8
	6.21172	5.2474				70.6667	15.9
	6.23169	4.47411				70.7333	15.8
	6.25166	4.74745				70.8	15.7
	6.27164	4.36902				70.8667	15.7
	6.29161	5.58719				70.9333	15.6
	6.31158	5.37935				71	15.6
	6.33156	6.75179				71.0667	15.6
	6.35153	4.13419				71.1333	15.6
	6.3715	5.92571				71.2	15.5
	6.39148	5.36145				71.2667	15.5
	6.41145	4.89294				71.3333	15.5
	6.43142	6.04286				71.4	15.4
	6.4514	3.56425				71.4667	15.4
	6.47137	4.95359				71.5333	15.3
	6.49134	4.04076				71.6	15.3
	6.51132	2.71279				71.6667	15.3
	6.53129	4.93429				71.7333	15.2
	6.55126	2.55318				71.8	15.2
	6.57124	4.694				71.8667	15.2
	6.59121	2.90186				71.9333	15.2
	6.61119	4.58854				72	15.1
	6.63116	5.82021				72.0667	15.2
	6.65113	3.206				72.1333	15.1
	6.67111	3.01072				72.2	15.1
	6.69108	5.95734				72.2667	15.1
	6.71105	5.76411				72.3333	15
	6.73103	4.63566				72.4	15
	6.751	5.19361				72.4667	15
	6.77097	5.34183				72.5333	15
	6.79095	4.16884				72.6	14.9
	6.81092	4.17926				72.6667	14.9
	6.83089	5.4237				72.7333	14.9
	6.85087	3.71311				72.8	14.8
	6.87084	4.49827				72.8667	14.9
	6.89081	4.43803				72.9333	14.8
	6.91079	4.11387				73	14.8
	6.93076	5.15534				73.0667	14.8
	6.95073	5.07599				73.1333	14.8
	6.97071	3.86696				73.2	14.8
	6.99068	5.46115				73.2667	14.8
	7.01065	4.05981				73.3333	14.8
	7.03063	6.42583				73.4	14.8
	7.0506	3.3839				73.4667	14.8
	7.07057	4.56951				73.5333	14.8
	7.09055	5.51777				73.6	14.8
	7.11052	4.29187				73.6667	14.8
	7.13049	4.31997				73.7333	14.9
	7.15047	4.70771				73.8	14.8
	7.17044	4.52943				73.8667	14.9
	7.19041	5.55263				73.9333	14.9
	7.21039	4.91048				74	14.9
	7.23036	5.4502				74.0667	15
	7.25033	3.70177				74.1333	14.9
	7.27031	5.42218				74.2	15
	7.29028	5.03074				74.2667	15
	7.31025	3.76415				74.3333	15
	7.33023	5.11058				74.4	15.1
	7.3502	5.86762				74.4667	15.2
	7.37017	3.08652				74.5333	15.1
	7.39015	5.24814				74.6	15.2
	7.41012	5.06953				74.6667	15.2
	7.43009	4.54695				74.7333	15.2
	7.45007	4.47166				74.8	15.3
	7.47004	4.81061				74.8667	15.3
	7.49001	4.30298				74.9333	15.3
						75	15.4
						75.0667	15.3
						75.1333	15.4
						75.2	15.4
						75.2667	15.4
						75.3333	15.5
						75.4	15.5
						75.4667	15.5
						75.5333	15.5
						75.6	15.6
						75.6667	15.5
						75.7333	15.6
						75.8	15.5
						75.8667	15.6
						75.9333	15.6
						76	15.5
						76.0667	15.6
						76.1333	15.6
						76.2	15.6
						76.2667	15.6
						76.3333	15.5
						76.4	15.6
						76.4667	15.5
						76.5333	15.5
						76.6	15.5
						76.6667	15.4
						76.7333	15.5
						76.8	15.4
						76.8667	15.3
						76.9333	15.3
						77	15.2
						77.0667	15.2
						77.1333	15.1
						77.2	15.1
						77.2667	15.1
						77.3333	15
						77.4	15
						77.4667	14.9
						77.5333	14.9
						77.6	14.9
						77.6667	14.7
						77.7333	14.8
						77.8	14.7
						77.8667	14.6
						77.9333	14.7
						78	14.6
						78.0667	14.6
						78.1333	14.6
						78.2	14.5
						78.2667	14.5
						78.3333	14.5
						78.4	14.4
						78.4667	14.5
						78.5333	14.4
						78.6	14.4
						78.6667	14.4
						78.7333	14.3
						78.8	14.2
						78.8667	14.3
						78.9333	14.2
						79	14.1
						79.0667	14.1
						79.1333	13.9
						79.2	13.9
						79.2667	13.8
						79.3333	13.7
						79.4	13.6
						79.4667	13.4
						79.5333	13.3
						79.6	13.1
						79.6667	12.9
						79.7333	12.8
						79.8	12.6
						79.8667	12.5
						79.9333	12.2
						80	12.2
						80.0667	11.9
						80.1333	11.8
						80.2	11.6
						80.2667	11.4
						80.3333	11.2
						80.4	11.1
						80.4667	11
						80.5333	10.8
						80.6	10.8
						80.6667	10.6
						80.7333	10.5
						80.8	10.4
						80.8667	10.3
						80.9333	10.2
						81	10.1
						81.0667	10
						81.1333	9.9
						81.2	9.8
						81.2667	9.7
						81.3333	9.6
						81.4	9.5
						81.4667	9.3
						81.5333	9.2
						81.6	9
						81.6667	8.9
						81.7333	8.7
						81.8	8.6
						81.8667	8.4
						81.9333	8.2
						82	8.1
						82.0667	7.8
						82.1333	7.6
						82.2	7.5
						82.2667	7.2
						82.3333	7.1
						82.4	6.8
						82.4667	6.7
						82.5333	6.4
						82.6	6.3
						82.6667	6
						82.7333	5.8
						82.8	5.6
						82.8667	5.4
						82.9333	5.2
						83	5
						83.0667	4.9
						83.1333	4.7
						83.2	4.6
						83.2667	4.4
						83.3333	4.3
						83.4	4.1
						83.4667	4
						83.5333	3.9
						83.6	3.8
						83.6667	3.7
						83.7333	3.6
						83.8	3.6
						83.8667	3.4
						83.9333	3.4
						84	3.4
						84.0667	3.3
						84.1333	3.3
						84.2	3.2
						84.2667	3.2
						84.3333	3.2
						84.4	3.2
						84.4667	3.1
						84.5333	3.2
						84.6	3.1
						84.6667	3.2
						84.7333	3.2
						84.8	3.2
						84.8667	3.2
						84.9333	3.2
						85	3.3
						85.0667	3.3
						85.1333	3.4
						85.2	3.4
						85.2667	3.5
						85.3333	3.5
						85.4	3.6
						85.4667	3.7
						85.5333	3.8
						85.6	3.9
						85.6667	3.9
						85.7333	4.1
						85.8	4.1
						85.8667	4.3
						85.9333	4.4
						86	4.6
						86.0667	4.6
						86.1333	4.8
						86.2	4.9
						86.2667	5
						86.3333	5.1
						86.4	5.1
						86.4667	5.2
						86.5333	5.1
						86.6	5.1
						86.6667	4.9
						86.7333	4.8
						86.8	4.5
						86.8667	4.2
						86.9333	4
						87	3.6
						87.0667	3.3
						87.1333	2.9
						87.2	2.6
						87.2667	2.2
						87.3333	1.8
						87.4	1.6
						87.4667	1.2
						87.5333	0.9
						87.6	0.6
						87.6667	0.3
						87.7333	0
						87.8	-0.2
						87.8667	-0.5
						87.9333	-0.6
						88	-0.8
						88.0667	-0.9
						88.1333	-1.2
						88.2	-1.3
						88.2667	-1.4
						88.3333	-1.6
						88.4	-1.6
						88.4667	-1.8
						88.5333	-1.8
						88.6	-1.9
						88.6667	-2
						88.7333	-2.1
						88.8	-2.2
						88.8667	-2.2
						88.9333	-2.2
						89	-2.3
						89.0667	-2.3
						89.1333	-2.3
						89.2	-2.3
						89.2667	-2.3
						89.3333	-2.3
						89.4	-2.4
						89.4667	-2.4
						89.5333	-2.3
						89.6	-2.4
						89.6667	-2.3
						89.7333	-2.3
						89.8	-2.4
						89.8667	-2.3
						89.9333	-2.3
						90	-2.3
						90.0667	-2.3
						90.1333	-2.3
						90.2	-2.2
						90.2667	-2.2
						90.3333	-2.2
						90.4	-2.2
						90.4667	-2.2
						90.5333	-2.1
						90.6	-2.1
						90.6667	-2.1
						90.7333	-2
						90.8	-2
						90.8667	-1.9
						90.9333	-1.9
						91	-1.9
						91.0667	-1.8
						91.1333	-1.8
						91.2	-1.7
						91.2667	-1.7
						91.3333	-1.7
						91.4	-1.6
						91.4667	-1.6
						91.5333	-1.5
						91.6	-1.4
						91.6667	-1.4
						91.7333	-1.3
						91.8	-1.3
						91.8667	-1.1
						91.9333	-1.1
						92	-1
						92.0667	-0.9
						92.1333	-0.9
						92.2	-0.8
						92.2667	-0.7
						92.3333	-0.6
						92.4	-0.6
						92.4667	-0.5
						92.5333	-0.4
						92.6	-0.3
						92.6667	-0.2
						92.7333	-0.1
						92.8	0
						92.8667	0.1
						92.9333	0.3
						93	0.3
						93.0667	0.4
						93.1333	0.6
						93.2	0.6
						93.2667	0.8
						93.3333	0.9
						93.4	1
						93.4667	1.1
						93.5333	1.2
						93.6	1.3
						93.6667	1.4
						93.7333	1.5
						93.8	1.6
						93.8667	1.6
						93.9333	1.7
						94	1.7
						94.0667	1.8
						94.1333	1.9
						94.2	1.9
						94.2667	1.9
						94.3333	2
						94.4	2
						94.4667	2.1
						94.5333	2.1
						94.6	2.1
						94.6667	2.2
						94.7333	2.2
						94.8	2.2
						94.8667	2.3
						94.9333	2.3
						95	2.3
						95.0667	2.4
						95.1333	2.3
						95.2	2.4
						95.2667	2.4
						95.3333	2.4
						95.4	2.4
						95.4667	2.4
						95.5333	2.4
						95.6	2.5
						95.6667	2.5
						95.7333	2.5
						95.8	2.6
						95.8667	2.5
						95.9333	2.5
						96	2.6
						96.0667	2.6
						96.1333	2.6
						96.2	2.6
						96.2667	2.6
						96.3333	2.7
						96.4	2.7
						96.4667	2.7
						96.5333	2.7
						96.6	2.8
						96.6667	2.7
						96.7333	2.8
						96.8	2.8
						96.8667	2.7
						96.9333	2.8
						97	2.8
						97.0667	2.9
						97.1333	2.9
						97.2	2.9
						97.2667	2.9
						97.3333	2.9
						97.4	3
						97.4667	2.9
						97.5333	3
						97.6	3
						97.6667	3
						97.7333	3
						97.8	3
						97.8667	3.1
						97.9333	3.1
						98	3.2
						98.0667	3.1
						98.1333	3.2
						98.2	3.2
						98.2667	3.2
						98.3333	3.3
						98.4	3.3
						98.4667	3.3
						98.5333	3.3
						98.6	3.3
						98.6667	3.4
						98.7333	3.4
						98.8	3.4
						98.8667	3.4
						98.9333	3.4
						99	3.5
						99.0667	3.5
						99.1333	3.5
						99.2	3.5
						99.2667	3.6
						99.3333	3.5
						99.4	3.6
						99.4667	3.6
						99.5333	3.6
						99.6	3.6
						99.6667	3.6
						99.7333	3.7
						99.8	3.7
						99.8667	3.8
						99.9333	3.7
						100	3.8

## Sheet: Data for Fig 8b
	Frequency	Magnitude				Time	U
	[ min-1]					[ min ]	[ mV ]		Ch/Cl = 500
					Conf.		B
	0.01997	261.58				50	15.5		Cl = 0.01 mol m-3
	0.03995	151.141				50.0667	15.3
	0.05992	1014.98				50.1333	15
	0.07989	844.816				50.2	14.8
	0.09987	508.553				50.2667	14.6
	0.11984	613.332				50.3333	14.4
	0.13981	520.651				50.4	14.3
	0.15979	190.372				50.4667	14.1
	0.17976	366.188				50.5333	14.1
	0.19973	195.318				50.6	14
	0.21971	113.179				50.6667	13.9
	0.23968	262.911				50.7333	13.9
	0.25965	50.1329				50.8	13.8
	0.27963	198.904				50.8667	13.8
	0.2996	158.103				50.9333	13.8
	0.31957	42.0777				51	13.8
	0.33955	86.9766				51.0667	13.8
	0.35952	95.7935				51.1333	13.8
	0.37949	61.1632				51.2	13.8
	0.39947	15.8461				51.2667	13.8
	0.41944	49.9359				51.3333	13.8
	0.43941	65.5806				51.4	13.8
	0.45939	53.4748				51.4667	13.8
	0.47936	35.1633				51.5333	13.8
	0.49933	84.7341				51.6	13.8
	0.51931	52.2936				51.6667	13.8
	0.53928	33.9489				51.7333	13.8
	0.55925	86.7537				51.8	13.8
	0.57923	36.7775				51.8667	13.8
	0.5992	48.9138				51.9333	13.8
	0.61917	88.351				52	13.7
	0.63915	27.7034				52.0667	13.7
	0.65912	47.8012				52.1333	13.7
	0.67909	64.8325				52.2	13.7
	0.69907	21.457				52.2667	13.6
	0.71904	38.0621				52.3333	13.6
	0.73901	47.0382				52.4	13.5
	0.75899	26.0626				52.4667	13.5
	0.77896	23.8989				52.5333	13.4
	0.79893	44.6873				52.6	13.4
	0.81891	26.1825				52.6667	13.3
	0.83888	20.253				52.7333	13.3
	0.85885	37.0421				52.8	13.2
	0.87883	28.7275				52.8667	13.2
	0.8988	17.6367				52.9333	13.1
	0.91877	33.0779				53	13.1
	0.93875	29.7193				53.0667	13.1
	0.95872	16.1623				53.1333	13
	0.9787	30.0354				53.2	13
	0.99867	29.7962				53.2667	13
	1.01864	13.5017				53.3333	12.9
	1.03862	27.0946				53.4	12.9
	1.05859	29.497				53.4667	12.9
	1.07856	15.4997				53.5333	12.9
	1.09854	24.3944				53.6	12.9
	1.11851	27.3637				53.6667	12.9
	1.13848	16.9704				53.7333	12.8
	1.15846	21.0434				53.8	12.8
	1.17843	25.481				53.8667	12.7
	1.1984	16.607				53.9333	12.6
	1.21838	17.8506				54	12.5
	1.23835	23.6357				54.0667	12.4
	1.25832	18.3071				54.1333	12.3
	1.2783	16.3287				54.2	12.2
	1.29827	21.8591				54.2667	12.1
	1.31824	18.0643				54.3333	11.9
	1.33822	14.8736				54.4	11.8
	1.35819	21.4761				54.4667	11.6
	1.37816	17.7309				54.5333	11.4
	1.39814	15.3607				54.6	11.3
	1.41811	19.5255				54.6667	11.1
	1.43808	16.6808				54.7333	10.9
	1.45806	13.317				54.8	10.7
	1.47803	18.1078				54.8667	10.5
	1.498	16.7667				54.9333	10.3
	1.51798	13.2475				55	10.1
	1.53795	17.2602				55.0667	9.8
	1.55792	17.2269				55.1333	9.6
	1.5779	13.8049				55.2	9.4
	1.59787	15.4117				55.2667	9.2
	1.61784	15.3248				55.3333	9
	1.63782	14.4069				55.4	8.8
	1.65779	14.2969				55.4667	8.6
	1.67776	15.5783				55.5333	8.4
	1.69774	14.5521				55.6	8.2
	1.71771	14.7434				55.6667	8
	1.73768	16.1381				55.7333	8
	1.75766	12.7704				55.8	7.8
	1.77763	13.6036				55.8667	7.7
	1.7976	14.4854				55.9333	7.7
	1.81758	13.0296				56	7.6
	1.83755	12.1444				56.0667	7.6
	1.85752	13.6217				56.1333	7.5
	1.8775	13.6269				56.2	7.6
	1.89747	12.7441				56.2667	7.6
	1.91744	13.8901				56.3333	7.6
	1.93742	13.5843				56.4	7.7
	1.95739	11.6298				56.4667	7.7
	1.97736	12.4527				56.5333	7.8
	1.99734	12.6915				56.6	7.8
	2.01731	12.7404				56.6667	7.9
	2.03728	12.2881				56.7333	7.9
	2.05726	12.1556				56.8	8
	2.07723	10.8993				56.8667	8
	2.0972	11.5033				56.9333	8.1
	2.11718	12.8337				57	8.1
	2.13715	11.0413				57.0667	8.1
	2.15712	11.044				57.1333	8.2
	2.1771	12.5095				57.2	8.2
	2.19707	10.2618				57.2667	8.3
	2.21704	10.3734				57.3333	8.3
	2.23702	12.3387				57.4	8.4
	2.25699	10.6741				57.4667	8.4
	2.27696	11.4963				57.5333	8.5
	2.29694	11.1273				57.6	8.5
	2.31691	10.447				57.6667	8.5
	2.33688	11.3683				57.7333	8.6
	2.35686	11.0395				57.8	8.6
	2.37683	9.95185				57.8667	8.7
	2.3968	9.56478				57.9333	8.7
	2.41678	10.635				58	8.7
	2.43675	10.8123				58.0667	8.7
	2.45672	8.89994				58.1333	8.7
	2.4767	9.62459				58.2	8.6
	2.49667	9.96575				58.2667	8.7
	2.51664	9.08386				58.3333	8.7
	2.53662	9.09283				58.4	8.6
	2.55659	10.4728				58.4667	8.6
	2.57656	9.31554				58.5333	8.5
	2.59654	9.03427				58.6	8.4
	2.61651	10.2687				58.6667	8.4
	2.63648	9.61559				58.7333	8.3
	2.65646	8.99553				58.8	8.1
	2.67643	9.11421				58.8667	8.1
	2.6964	9.49474				58.9333	8.1
	2.71638	8.20176				59	7.9
	2.73635	9.34606				59.0667	7.9
	2.75632	8.46888				59.1333	7.7
	2.7763	9.2955				59.2	7.6
	2.79627	9.69611				59.2667	7.5
	2.81625	9.46771				59.3333	7.4
	2.83622	10.034				59.4	7.3
	2.85619	8.666				59.4667	7.2
	2.87617	9.48097				59.5333	7.2
	2.89614	9.12479				59.6	7.1
	2.91611	8.43009				59.6667	7
	2.93609	9.19656				59.7333	6.9
	2.95606	8.27836				59.8	6.8
	2.97603	9.18419				59.8667	6.8
	2.99601	8.41244				59.9333	6.7
	3.01598	7.87216				60	6.7
	3.03595	8.25803				60.0667	6.6
	3.05593	7.82577				60.1333	6.6
	3.0759	7.98294				60.2	6.6
	3.09587	8.40041				60.2667	6.5
	3.11585	8.35327				60.3333	6.5
	3.13582	8.34094				60.4	6.5
	3.15579	8.40776				60.4667	6.5
	3.17577	7.58603				60.5333	6.5
	3.19574	7.44626				60.6	6.5
	3.21571	8.65437				60.6667	6.5
	3.23569	8.36341				60.7333	6.5
	3.25566	8.05243				60.8	6.5
	3.27563	7.4935				60.8667	6.5
	3.29561	8.221				60.9333	6.5
	3.31558	7.34411				61	6.5
	3.33555	8.38325				61.0667	6.5
	3.35553	7.91167				61.1333	6.6
	3.3755	8.76095				61.2	6.5
	3.39547	7.51041				61.2667	6.6
	3.41545	6.34089				61.3333	6.6
	3.43542	8.42969				61.4	6.6
	3.45539	7.846				61.4667	6.7
	3.47537	8.23671				61.5333	6.7
	3.49534	6.85397				61.6	6.7
	3.51531	7.79404				61.6667	6.7
	3.53529	6.39484				61.7333	6.7
	3.55526	7.55079				61.8	6.7
	3.57523	7.3609				61.8667	6.7
	3.59521	7.83271				61.9333	6.7
	3.61518	8.00133				62	6.7
	3.63515	7.40687				62.0667	6.7
	3.65513	7.31176				62.1333	6.7
	3.6751	8.76367				62.2	6.7
	3.69507	7.08408				62.2667	6.6
	3.71505	6.61015				62.3333	6.6
	3.73502	7.38875				62.4	6.6
	3.75499	6.29879				62.4667	6.5
	3.77497	6.11494				62.5333	6.5
	3.79494	6.07504				62.6	6.4
	3.81491	7.65726				62.6667	6.3
	3.83489	6.43466				62.7333	6.3
	3.85486	8.08038				62.8	6.3
	3.87483	6.38351				62.8667	6.3
	3.89481	6.6245				62.9333	6.2
	3.91478	6.87208				63	6.2
	3.93475	6.59639				63.0667	6.2
	3.95473	7.10459				63.1333	6.2
	3.9747	5.90275				63.2	6.2
	3.99467	7.63609				63.2667	6.2
	4.01465	6.21021				63.3333	6.3
	4.03462	6.24243				63.4	6.3
	4.05459	6.68117				63.4667	6.3
	4.07457	6.47008				63.5333	6.4
	4.09454	5.52894				63.6	6.4
	4.11451	6.34472				63.6667	6.5
	4.13449	6.00697				63.7333	6.5
	4.15446	6.90837				63.8	6.5
	4.17443	6.04594				63.8667	6.6
	4.19441	6.51716				63.9333	6.6
	4.21438	6.74674				64	6.7
	4.23435	6.80953				64.0667	6.7
	4.25433	6.25591				64.1333	6.8
	4.2743	6.40122				64.2	6.8
	4.29427	5.71515				64.2667	6.9
	4.31425	6.38405				64.3333	6.9
	4.33422	6.48033				64.4	7
	4.35419	6.61522				64.4667	7.1
	4.37417	5.98771				64.5333	7.2
	4.39414	5.83673				64.6	7.2
	4.41411	6.01888				64.6667	7.3
	4.43409	6.35026				64.7333	7.3
	4.45406	6.26391				64.8	7.4
	4.47403	4.98889				64.8667	7.4
	4.49401	5.70452				64.9333	7.5
	4.51398	5.62151				65	7.5
	4.53395	5.74224				65.0667	7.5
	4.55393	6.11674				65.1333	7.5
	4.5739	5.56627				65.2	7.5
	4.59387	5.92536				65.2667	7.5
	4.61385	6.82818				65.3333	7.5
	4.63382	5.41849				65.4	7.4
	4.65379	5.35832				65.4667	7.4
	4.67377	4.4555				65.5333	7.3
	4.69374	6.64569				65.6	7.2
	4.71372	6.5142				65.6667	7.2
	4.73369	5.52602				65.7333	7.2
	4.75366	6.16543				65.8	7.3
	4.77364	5.81263				65.8667	7.5
	4.79361	5.58298				65.9333	8
	4.81358	6.23175				66	8.9
	4.83356	6.00707				66.0667	9.8
	4.85353	6.4771				66.1333	10.9
	4.8735	6.16324				66.2	11.9
	4.89348	5.02557				66.2667	12.9
	4.91345	6.01069				66.3333	13.6
	4.93342	6.27955				66.4	14.3
	4.9534	6.82674				66.4667	14.8
	4.97337	5.73392				66.5333	15.2
	4.99334	5.39856				66.6	15.6
	5.01332	5.36796				66.6667	15.8
	5.03329	6.3087				66.7333	16
	5.05326	5.85578				66.8	16.2
	5.07324	6.23451				66.8667	16.4
	5.09321	5.19029				66.9333	16.6
	5.11318	5.47358				67	16.8
	5.13316	5.01905				67.0667	17.1
	5.15313	5.41908				67.1333	17.4
	5.1731	5.87946				67.2	17.7
	5.19308	6.09085				67.2667	18.1
	5.21305	5.99731				67.3333	18.5
	5.23302	5.47216				67.4	19
	5.253	4.31268				67.4667	19.5
	5.27297	6.64565				67.5333	20
	5.29294	5.98032				67.6	20.6
	5.31292	5.16789				67.6667	21
	5.33289	5.39529				67.7333	21.6
	5.35286	5.10725				67.8	21.9
	5.37284	5.53723				67.8667	22.3
	5.39281	4.36684				67.9333	22.5
	5.41278	6.11287				68	22.7
	5.43276	5.72436				68.0667	22.8
	5.45273	5.49746				68.1333	22.7
	5.4727	6.46719				68.2	22.5
	5.49268	5.82415				68.2667	22.2
	5.51265	6.17224				68.3333	21.8
	5.53262	4.44977				68.4	21.3
	5.5526	5.43945				68.4667	20.7
	5.57257	5.19796				68.5333	20
	5.59254	6.31517				68.6	19.2
	5.61252	5.49554				68.6667	18.5
	5.63249	6.08094				68.7333	17.7
	5.65246	4.92236				68.8	17.1
	5.67244	5.1252				68.8667	16.3
	5.69241	6.03875				68.9333	15.8
	5.71238	5.45619				69	15.2
	5.73236	5.7026				69.0667	14.7
	5.75233	5.5472				69.1333	14.2
	5.7723	5.61533				69.2	13.8
	5.79228	5.10503				69.2667	13.4
	5.81225	5.99892				69.3333	13.1
	5.83222	6.47292				69.4	12.8
	5.8522	5.34579				69.4667	12.4
	5.87217	4.17995				69.5333	12.2
	5.89214	4.24826				69.6	11.9
	5.91212	5.41715				69.6667	11.6
	5.93209	5.60562				69.7333	11.4
	5.95206	6.24244				69.8	11.1
	5.97204	3.66121				69.8667	10.8
	5.99201	5.50434				69.9333	10.5
	6.01198	4.71032				70	10.3
	6.03196	6.62941				70.0667	10
	6.05193	5.97225				70.1333	9.7
	6.0719	6.30716				70.2	9.5
	6.09188	6.18966				70.2667	9.2
	6.11185	3.58637				70.3333	8.9
	6.13182	4.85782				70.4	8.6
	6.1518	4.76717				70.4667	8.4
	6.17177	3.76424				70.5333	8.2
	6.19174	4.39924				70.6	7.9
	6.21172	5.81653				70.6667	7.8
	6.23169	3.8546				70.7333	7.6
	6.25166	4.34148				70.8	7.5
	6.27164	4.89516				70.8667	7.3
	6.29161	5.94649				70.9333	7.2
	6.31158	6.17745				71	7.1
	6.33156	4.73581				71.0667	7
	6.35153	4.66351				71.1333	6.9
	6.3715	5.6212				71.2	6.8
	6.39148	5.16146				71.2667	6.8
	6.41145	4.6694				71.3333	6.6
	6.43142	5.5919				71.4	6.6
	6.4514	4.75155				71.4667	6.4
	6.47137	4.39031				71.5333	6.3
	6.49134	6.59635				71.6	6.2
	6.51132	3.6482				71.6667	6
	6.53129	5.01294				71.7333	5.9
	6.55126	4.00934				71.8	5.8
	6.57124	4.25825				71.8667	5.7
	6.59121	6.71796				71.9333	5.6
	6.61119	4.87508				72	5.5
	6.63116	5.32552				72.0667	5.4
	6.65113	4.28862				72.1333	5.3
	6.67111	3.49896				72.2	5.3
	6.69108	3.66732				72.2667	5.2
	6.71105	5.33727				72.3333	5.2
	6.73103	5.01327				72.4	5.1
	6.751	5.41926				72.4667	5.1
	6.77097	6.32209				72.5333	5.1
	6.79095	3.79619				72.6	5
	6.81092	6.22537				72.6667	5
	6.83089	5.74058				72.7333	5
	6.85087	4.33458				72.8	5
	6.87084	6.18886				72.8667	5
	6.89081	5.22196				72.9333	5
	6.91079	4.55681				73	5
	6.93076	5.77287				73.0667	5.1
	6.95073	5.13879				73.1333	5.1
	6.97071	4.4529				73.2	5.1
	6.99068	5.42992				73.2667	5.2
	7.01065	5.56612				73.3333	5.3
	7.03063	4.89155				73.4	5.4
	7.0506	5.06312				73.4667	5.4
	7.07057	4.71613				73.5333	5.5
	7.09055	4.76666				73.6	5.7
	7.11052	5.03122				73.6667	5.8
	7.13049	5.03629				73.7333	5.9
	7.15047	5.0771				73.8	6
	7.17044	5.31894				73.8667	6.2
	7.19041	5.12561				73.9333	6.3
	7.21039	4.41983				74	6.4
	7.23036	5.39234				74.0667	6.6
	7.25033	4.97335				74.1333	6.7
	7.27031	4.79466				74.2	6.8
	7.29028	6.07305				74.2667	7
	7.31025	4.63771				74.3333	7.1
	7.33023	5.11262				74.4	7.2
	7.3502	5.44343				74.4667	7.3
	7.37017	5.01157				74.5333	7.4
	7.39015	4.47326				74.6	7.5
	7.41012	4.07663				74.6667	7.6
	7.43009	4.3967				74.7333	7.7
	7.45007	5.01711				74.8	7.8
	7.47004	4.04673				74.8667	7.9
	7.49001	5.15883				74.9333	8
						75	8.1
						75.0667	8.2
						75.1333	8.2
						75.2	8.3
						75.2667	8.4
						75.3333	8.4
						75.4	8.5
						75.4667	8.5
						75.5333	8.6
						75.6	8.7
						75.6667	8.7
						75.7333	8.8
						75.8	8.8
						75.8667	8.9
						75.9333	9
						76	9
						76.0667	9.1
						76.1333	9.1
						76.2	9.2
						76.2667	9.3
						76.3333	9.3
						76.4	9.4
						76.4667	9.4
						76.5333	9.4
						76.6	9.4
						76.6667	9.4
						76.7333	9.4
						76.8	9.3
						76.8667	9.3
						76.9333	9.2
						77	9.2
						77.0667	9.2
						77.1333	9.1
						77.2	9.1
						77.2667	9.1
						77.3333	9.1
						77.4	9.1
						77.4667	9.1
						77.5333	9.2
						77.6	9.2
						77.6667	9.2
						77.7333	9.3
						77.8	9.3
						77.8667	9.4
						77.9333	9.5
						78	9.5
						78.0667	9.7
						78.1333	9.7
						78.2	9.9
						78.2667	10
						78.3333	10.1
						78.4	10.2
						78.4667	10.3
						78.5333	10.5
						78.6	10.7
						78.6667	10.8
						78.7333	10.9
						78.8	11.1
						78.8667	11.2
						78.9333	11.3
						79	11.4
						79.0667	11.5
						79.1333	11.5
						79.2	11.6
						79.2667	11.6
						79.3333	11.6
						79.4	11.6
						79.4667	11.5
						79.5333	11.4
						79.6	11.3
						79.6667	11.2
						79.7333	11.1
						79.8	10.9
						79.8667	10.8
						79.9333	10.7
						80	10.6
						80.0667	10.4
						80.1333	10.3
						80.2	10.2
						80.2667	10.1
						80.3333	10.1
						80.4	10
						80.4667	9.9
						80.5333	9.8
						80.6	9.8
						80.6667	9.7
						80.7333	9.7
						80.8	9.6
						80.8667	9.6
						80.9333	9.6
						81	9.6
						81.0667	9.6
						81.1333	9.6
						81.2	9.7
						81.2667	9.7
						81.3333	9.8
						81.4	9.9
						81.4667	9.9
						81.5333	10
						81.6	10.1
						81.6667	10.1
						81.7333	10.2
						81.8	10.2
						81.8667	10.3
						81.9333	10.2
						82	10.2
						82.0667	10.2
						82.1333	10.2
						82.2	10.2
						82.2667	10.1
						82.3333	10.1
						82.4	10
						82.4667	10
						82.5333	9.9
						82.6	9.9
						82.6667	9.9
						82.7333	9.8
						82.8	9.8
						82.8667	9.7
						82.9333	9.8
						83	9.7
						83.0667	9.8
						83.1333	9.7
						83.2	9.8
						83.2667	9.8
						83.3333	9.8
						83.4	9.8
						83.4667	9.8
						83.5333	9.8
						83.6	9.9
						83.6667	9.9
						83.7333	10
						83.8	10.1
						83.8667	10.1
						83.9333	10.2
						84	10.3
						84.0667	10.3
						84.1333	10.3
						84.2	10.3
						84.2667	10.3
						84.3333	10.3
						84.4	10.2
						84.4667	10.2
						84.5333	10.2
						84.6	10.1
						84.6667	10
						84.7333	9.9
						84.8	9.9
						84.8667	9.8
						84.9333	9.8
						85	9.7
						85.0667	9.6
						85.1333	9.6
						85.2	9.5
						85.2667	9.5
						85.3333	9.5
						85.4	9.4
						85.4667	9.4
						85.5333	9.4
						85.6	9.4
						85.6667	9.4
						85.7333	9.4
						85.8	9.4
						85.8667	9.5
						85.9333	9.5
						86	9.5
						86.0667	9.6
						86.1333	9.6
						86.2	9.6
						86.2667	9.7
						86.3333	9.7
						86.4	9.8
						86.4667	9.9
						86.5333	9.9
						86.6	10
						86.6667	10.1
						86.7333	10.2
						86.8	10.3
						86.8667	10.4
						86.9333	10.4
						87	10.5
						87.0667	10.6
						87.1333	10.7
						87.2	10.8
						87.2667	10.9
						87.3333	11
						87.4	11.1
						87.4667	11.1
						87.5333	11.2
						87.6	11.3
						87.6667	11.3
						87.7333	11.4
						87.8	11.5
						87.8667	11.5
						87.9333	11.6
						88	11.6
						88.0667	11.6
						88.1333	11.7
						88.2	11.7
						88.2667	11.7
						88.3333	11.8
						88.4	11.8
						88.4667	11.8
						88.5333	11.9
						88.6	11.9
						88.6667	11.9
						88.7333	11.9
						88.8	11.9
						88.8667	11.9
						88.9333	11.9
						89	11.9
						89.0667	11.9
						89.1333	11.9
						89.2	11.8
						89.2667	11.8
						89.3333	11.7
						89.4	11.6
						89.4667	11.6
						89.5333	11.4
						89.6	11.3
						89.6667	11.2
						89.7333	11.1
						89.8	11
						89.8667	10.8
						89.9333	10.7
						90	10.5
						90.0667	10.3
						90.1333	10.2
						90.2	10
						90.2667	9.9
						90.3333	9.7
						90.4	9.6
						90.4667	9.4
						90.5333	9.2
						90.6	9.1
						90.6667	9
						90.7333	8.8
						90.8	8.8
						90.8667	8.6
						90.9333	8.5
						91	8.4
						91.0667	8.2
						91.1333	8.2
						91.2	8
						91.2667	7.9
						91.3333	7.9
						91.4	7.7
						91.4667	7.7
						91.5333	7.6
						91.6	7.5
						91.6667	7.5
						91.7333	7.4
						91.8	7.3
						91.8667	7.2
						91.9333	7.1
						92	7.2
						92.0667	7.1
						92.1333	7
						92.2	7
						92.2667	6.9
						92.3333	6.9
						92.4	6.8
						92.4667	6.8
						92.5333	6.7
						92.6	6.7
						92.6667	6.7
						92.7333	6.6
						92.8	6.6
						92.8667	6.5
						92.9333	6.5
						93	6.5
						93.0667	6.5
						93.1333	6.5
						93.2	6.4
						93.2667	6.4
						93.3333	6.4
						93.4	6.3
						93.4667	6.3
						93.5333	6.3
						93.6	6.3
						93.6667	6.3
						93.7333	6.3
						93.8	6.3
						93.8667	6.2
						93.9333	6.2
						94	6.2
						94.0667	6.2
						94.1333	6.1
						94.2	6.1
						94.2667	6.1
						94.3333	6.1
						94.4	6.1
						94.4667	6.1
						94.5333	6
						94.6	6.1
						94.6667	6
						94.7333	6
						94.8	6
						94.8667	6
						94.9333	6
						95	6
						95.0667	6
						95.1333	6
						95.2	5.9
						95.2667	5.9
						95.3333	5.9
						95.4	5.9
						95.4667	5.9
						95.5333	5.9
						95.6	5.9
						95.6667	5.9
						95.7333	5.9
						95.8	5.9
						95.8667	5.8
						95.9333	5.9
						96	5.8
						96.0667	5.8
						96.1333	5.8
						96.2	5.8
						96.2667	5.9
						96.3333	5.8
						96.4	5.8
						96.4667	5.8
						96.5333	5.8
						96.6	5.9
						96.6667	5.8
						96.7333	5.9
						96.8	5.9
						96.8667	5.8
						96.9333	5.9
						97	5.9
						97.0667	5.9
						97.1333	5.9
						97.2	5.8
						97.2667	5.9
						97.3333	5.8
						97.4	5.8
						97.4667	5.7
						97.5333	5.7
						97.6	5.7
						97.6667	5.6
						97.7333	5.6
						97.8	5.5
						97.8667	5.5
						97.9333	5.4
						98	5.4
						98.0667	5.4
						98.1333	5.3
						98.2	5.3
						98.2667	5.3
						98.3333	5.3
						98.4	5.3
						98.4667	5.3
						98.5333	5.2
						98.6	5.2
						98.6667	5.3
						98.7333	5.2
						98.8	5.2
						98.8667	5.2
						98.9333	5.2
						99	5.2
						99.0667	5.3
						99.1333	5.2
						99.2	5.3
						99.2667	5.3
						99.3333	5.3
						99.4	5.3
						99.4667	5.4
						99.5333	5.4
						99.6	5.4
						99.6667	5.4
						99.7333	5.5
						99.8	5.5
						99.8667	5.5
						99.9333	5.6
						100	5.7

## Sheet: Data for fig 8c
	Frequency	Magnitude				Time	U
	[ min-1]					[ min ]	[ mV ]		Ch/Cl = 1000
					Conf.		B
	0.01997	1740.94				50	13.1		Cl = 0.01 mol m-3
	0.03995	795.067				50.0667	13
	0.05992	68.6325				50.1333	12.7
	0.07989	3950.95				50.2	12.4
	0.09987	930.137				50.2667	11.8
	0.11984	614.738				50.3333	11.3
	0.13981	337.52				50.4	10.7
	0.15979	1540.51				50.4667	10.2
	0.17976	119.314				50.5333	9.7
	0.19973	364.754				50.6	9.4
	0.21971	86.8436				50.6667	9
	0.23968	325.144				50.7333	8.8
	0.25965	241.856				50.8	8.6
	0.27963	508.783				50.8667	8.4
	0.2996	116.212				50.9333	8.2
	0.31957	510.672				51	8
	0.33955	299.942				51.0667	7.8
	0.35952	540.385				51.1333	7.6
	0.37949	115.687				51.2	7.4
	0.39947	104.791				51.2667	7.3
	0.41944	314.919				51.3333	7.3
	0.43941	174.255				51.4	7.3
	0.45939	305.946				51.4667	7.3
	0.47936	130.804				51.5333	7.5
	0.49933	126.79				51.6	7.6
	0.51931	301.682				51.6667	7.9
	0.53928	166.747				51.7333	8.1
	0.55925	63.4316				51.8	8.3
	0.57923	127.119				51.8667	8.4
	0.5992	134.671				51.9333	8.5
	0.61917	111.425				52	8.5
	0.63915	46.5569				52.0667	8.4
	0.65912	39.3474				52.1333	8.4
	0.67909	94.856				52.2	8.3
	0.69907	71.336				52.2667	8.2
	0.71904	128.092				52.3333	8.2
	0.73901	73.9321				52.4	8.2
	0.75899	80.9034				52.4667	8.3
	0.77896	70.399				52.5333	8.4
	0.79893	50.401				52.6	8.6
	0.81891	110.757				52.6667	8.7
	0.83888	17.7788				52.7333	8.9
	0.85885	81.9653				52.8	9.1
	0.87883	11.6526				52.8667	9.2
	0.8988	22.4249				52.9333	9.4
	0.91877	121.349				53	9.6
	0.93875	64.6393				53.0667	9.8
	0.95872	75.7944				53.1333	10
	0.9787	55.2397				53.2	10.1
	0.99867	8.50695				53.2667	10.2
	1.01864	67.5547				53.3333	10.3
	1.03862	13.8536				53.4	10.3
	1.05859	75.9392				53.4667	10.4
	1.07856	83.1955				53.5333	10.5
	1.09854	57.0421				53.6	10.6
	1.11851	64.8568				53.6667	10.7
	1.13848	47.6467				53.7333	10.8
	1.15846	38.8003				53.8	11
	1.17843	47.0956				53.8667	11.1
	1.1984	36.5633				53.9333	11.3
	1.21838	54.736				54	11.3
	1.23835	42.4461				54.0667	11.4
	1.25832	32.7107				54.1333	11.3
	1.2783	41.1071				54.2	11.2
	1.29827	18.5737				54.2667	11
	1.31824	44.7775				54.3333	10.8
	1.33822	43.766				54.4	10.7
	1.35819	48.4707				54.4667	10.5
	1.37816	50.4719				54.5333	10.4
	1.39814	51.2075				54.6	10.3
	1.41811	57.905				54.6667	10.2
	1.43808	30.9149				54.7333	10.1
	1.45806	5.606				54.8	10.1
	1.47803	15.5601				54.8667	10.3
	1.498	22.5691				54.9333	10.6
	1.51798	47.2325				55	11.1
	1.53795	51.7961				55.0667	11.6
	1.55792	48.0807				55.1333	12.2
	1.5779	47.9354				55.2	12.7
	1.59787	22.6142				55.2667	13.3
	1.61784	5.77228				55.3333	13.8
	1.63782	8.64604				55.4	14.5
	1.65779	33.3188				55.4667	14.9
	1.67776	50.2994				55.5333	15.5
	1.69774	46.6612				55.6	16
	1.71771	50.8217				55.6667	16.5
	1.73768	43.3829				55.7333	16.9
	1.75766	27.4325				55.8	17.4
	1.77763	12.2936				55.8667	17.8
	1.7976	6.79142				55.9333	18.2
	1.81758	31.6655				56	18.6
	1.83755	40.7281				56.0667	19
	1.85752	39.7918				56.1333	19.4
	1.8775	42.5133				56.2	19.7
	1.89747	38.9415				56.2667	20.1
	1.91744	24.5714				56.3333	20.4
	1.93742	9.92169				56.4	20.7
	1.95739	10.4967				56.4667	21
	1.97736	28.2404				56.5333	21.3
	1.99734	37.1325				56.6	21.6
	2.01731	43.432				56.6667	21.9
	2.03728	45.1499				56.7333	22.2
	2.05726	35.4464				56.8	22.5
	2.07723	20.0918				56.8667	22.8
	2.0972	5.4				56.9333	23.2
	2.11718	11.0733				57	23.6
	2.13715	23.9357				57.0667	24
	2.15712	38.163				57.1333	24.4
	2.1771	45.4815				57.2	24.8
	2.19707	42.2333				57.2667	25.2
	2.21704	33.5629				57.3333	25.5
	2.23702	20.6126				57.4	25.8
	2.25699	4.87097				57.4667	26
	2.27696	10.0636				57.5333	26.1
	2.29694	27.7726				57.6	26
	2.31691	40.7642				57.6667	26
	2.33688	43.5056				57.7333	26
	2.35686	37.6244				57.8	25.9
	2.37683	33.9271				57.8667	25.5
	2.3968	21.0152				57.9333	24.9
	2.41678	4.7048				58	24.1
	2.43675	14.6526				58.0667	23.4
	2.45672	27.1499				58.1333	23.1
	2.4767	37.3865				58.2	23.2
	2.49667	40.7018				58.2667	23.6
	2.51664	37.9136				58.3333	24.2
	2.53662	32.7602				58.4	24.9
	2.55659	19.2346				58.4667	25.5
	2.57656	2.74225				58.5333	26.1
	2.59654	14.3246				58.6	26.5
	2.61651	26.726				58.6667	26.9
	2.63648	35.8085				58.7333	27.2
	2.65646	39.9377				58.8	27.4
	2.67643	37.365				58.8667	27.5
	2.6964	29.5344				58.9333	27.6
	2.71638	15.7832				59	27.7
	2.73635	4.40392				59.0667	27.8
	2.75632	14.7586				59.1333	27.8
	2.7763	24.744				59.2	27.8
	2.79627	35.9584				59.2667	27.9
	2.81625	40.0651				59.3333	27.8
	2.83622	37.7085				59.4	27.8
	2.85619	27.4298				59.4667	27.7
	2.87617	16.7418				59.5333	27.5
	2.89614	4.65942				59.6	27.3
	2.91611	14.4739				59.6667	27
	2.93609	27.1009				59.7333	26.6
	2.95606	34.6459				59.8	26
	2.97603	38.7362				59.8667	25.3
	2.99601	35.5637				59.9333	24.4
	3.01598	27.408				60	23.1
	3.03595	16.0241				60.0667	21.7
	3.05593	6.31862				60.1333	19.9
	3.0759	15.4924				60.2	18.1
	3.09587	27.2565				60.2667	16.1
	3.11585	35.3709				60.3333	14.4
	3.13582	38.729				60.4	12.5
	3.15579	34.0968				60.4667	11.1
	3.17577	26.7278				60.5333	9.7
	3.19574	15.8327				60.6	8.7
	3.21571	7.58568				60.6667	7.8
	3.23569	17.023				60.7333	7.1
	3.25566	27.5132				60.8	6.7
	3.27563	34.2616				60.8667	6.4
	3.29561	37.2121				60.9333	6.3
	3.31558	33.7421				61	6.4
	3.33555	25.7377				61.0667	6.6
	3.35553	15.8555				61.1333	6.9
	3.3755	8.48712				61.2	7.3
	3.39547	16.9214				61.2667	7.9
	3.41545	26.8207				61.3333	8.3
	3.43542	33.8019				61.4	8.9
	3.45539	37.597				61.4667	9.3
	3.47537	32.3693				61.5333	9.8
	3.49534	25.2042				61.6	10.2
	3.51531	15.17				61.6667	10.7
	3.53529	8.47511				61.7333	11.1
	3.55526	17.763				61.8	11.5
	3.57523	27.5286				61.8667	12.1
	3.59521	34.3113				61.9333	12.6
	3.61518	36.1773				62	13.1
	3.63515	33.2933				62.0667	13.6
	3.65513	24.6884				62.1333	14
	3.6751	14.3783				62.2	13.9
	3.69507	9.14356				62.2667	13.4
	3.71505	18.9596				62.3333	12.9
	3.73502	27.569				62.4	12.2
	3.75499	34.2647				62.4667	11.7
	3.77497	36.0056				62.5333	11.2
	3.79494	32.8202				62.6	10.8
	3.81491	23.1277				62.6667	10.4
	3.83489	15.0177				62.7333	10
	3.85486	11.0014				62.8	9.7
	3.87483	18.5151				62.8667	9.1
	3.89481	27.1986				62.9333	8.6
	3.91478	34.5535				63	8
	3.93475	33.7452				63.0667	7.5
	3.95473	31.7959				63.1333	6.9
	3.9747	21.8279				63.2	6.4
	3.99467	12.6948				63.2667	5.9
	4.01465	11.7636				63.3333	5.5
	4.03462	19.6304				63.4	5.2
	4.05459	28.8076				63.4667	4.9
	4.07457	33.7069				63.5333	4.7
	4.09454	33.8866				63.6	4.6
	4.11451	31.0624				63.6667	4.5
	4.13449	22.3189				63.7333	4.4
	4.15446	12.9549				63.8	4.3
	4.17443	12.0875				63.8667	4.3
	4.19441	19.7935				63.9333	4.3
	4.21438	28.4065				64	4.3
	4.23435	33.2294				64.0667	4.3
	4.25433	34.9928				64.1333	4.4
	4.2743	31.344				64.2	4.4
	4.29427	22.3913				64.2667	4.4
	4.31425	13.0745				64.3333	4.5
	4.33422	11.7482				64.4	4.5
	4.35419	20.6731				64.4667	4.6
	4.37417	28.2121				64.5333	4.7
	4.39414	33.4645				64.6	4.9
	4.41411	33.3453				64.6667	5
	4.43409	29.0769				64.7333	5.2
	4.45406	21.9256				64.8	5.5
	4.47403	12.6265				64.8667	5.7
	4.49401	13.9279				64.9333	5.8
	4.51398	19.0275				65	6
	4.53395	29.812				65.0667	6.1
	4.55393	33.8268				65.1333	6.2
	4.5739	33.0926				65.2	6.3
	4.59387	29.1745				65.2667	6.3
	4.61385	21.1113				65.3333	6.3
	4.63382	12.8492				65.4	6.3
	4.65379	11.9965				65.4667	6.3
	4.67377	21.0319				65.5333	6.2
	4.69374	28.1097				65.6	6.2
	4.71372	33.6048				65.6667	6.2
	4.73369	32.3514				65.7333	6.2
	4.75366	28.1977				65.8	6.2
	4.77364	20.8449				65.8667	6.3
	4.79361	11.8408				65.9333	6.4
	4.81358	13.7963				66	6.5
	4.83356	21.739				66.0667	6.7
	4.85353	29.0378				66.1333	7
	4.8735	33.2777				66.2	7.1
	4.89348	31.1589				66.2667	7.4
	4.91345	27.5066				66.3333	7.6
	4.93342	20.24				66.4	7.8
	4.9534	12.8849				66.4667	8
	4.97337	12.5475				66.5333	8.1
	4.99334	21.1829				66.6	8.3
	5.01332	28.5197				66.6667	8.4
	5.03329	32.1948				66.7333	8.6
	5.05326	31.8916				66.8	8.7
	5.07324	27.677				66.8667	8.9
	5.09321	19.9888				66.9333	9
	5.11318	11.566				67	9.2
	5.13316	13.0936				67.0667	9.3
	5.15313	21.7843				67.1333	9.4
	5.1731	30.1204				67.2	9.5
	5.19308	33.4205				67.2667	9.6
	5.21305	32.0592				67.3333	9.7
	5.23302	26.9622				67.4	9.9
	5.253	18.7972				67.4667	9.9
	5.27297	11.5274				67.5333	10.1
	5.29294	14.7373				67.6	10.2
	5.31292	23.7026				67.6667	10.4
	5.33289	28.3058				67.7333	10.5
	5.35286	32.6505				67.8	10.7
	5.37284	31.5983				67.8667	10.9
	5.39281	25.7442				67.9333	11.2
	5.41278	17.3364				68	11.5
	5.43276	11.8376				68.0667	11.8
	5.45273	15.3681				68.1333	12.3
	5.4727	24.2383				68.2	12.8
	5.49268	29.0635				68.2667	13.4
	5.51265	32.2932				68.3333	14.2
	5.53262	31.6041				68.4	15
	5.5526	24.4567				68.4667	16.1
	5.57257	17.0065				68.5333	17.1
	5.59254	11.7984				68.6	18.4
	5.61252	15.5813				68.6667	19.6
	5.63249	22.4261				68.7333	21
	5.65246	28.9754				68.8	22.2
	5.67244	32.3794				68.8667	23.7
	5.69241	30.2748				68.9333	24.8
	5.71238	24.9047				69	26
	5.73236	16.8571				69.0667	26.9
	5.75233	11.8127				69.1333	27.8
	5.7723	16.5797				69.2	28.5
	5.79228	23.7878				69.2667	29.1
	5.81225	30.5588				69.3333	29.7
	5.83222	33.3297				69.4	30.1
	5.8522	29.97				69.4667	30.4
	5.87217	25.1965				69.5333	30.6
	5.89214	17.1923				69.6	30.6
	5.91212	12.5535				69.6667	30.7
	5.93209	15.5794				69.7333	30.9
	5.95206	24.4257				69.8	31
	5.97204	29.1926				69.8667	31.1
	5.99201	31.9356				69.9333	31.2
	6.01198	30.5192				70	31.3
	6.03196	24.8102				70.0667	31.5
	6.05193	17.8029				70.1333	31.6
	6.0719	12.4724				70.2	31.7
	6.09188	16.3034				70.2667	31.7
	6.11185	25.7163				70.3333	31.8
	6.13182	30.5188				70.4	31.8
	6.1518	32.3093				70.4667	31.8
	6.17177	29.0199				70.5333	31.8
	6.19174	23.6124				70.6	31.6
	6.21172	15.9383				70.6667	31.3
	6.23169	13.3805				70.7333	31
	6.25166	17.7512				70.8	30.5
	6.27164	25.3388				70.8667	29.9
	6.29161	30.3605				70.9333	29.1
	6.31158	30.0868				71	28.3
	6.33156	29.7689				71.0667	27.2
	6.35153	24.0588				71.1333	26.2
	6.3715	16.5461				71.2	24.9
	6.39148	11.5129				71.2667	23.8
	6.41145	19.5737				71.3333	22.6
	6.43142	26.3497				71.4	21.7
	6.4514	30.3224				71.4667	20.8
	6.47137	32.1576				71.5333	20.1
	6.49134	30.1837				71.6	19.4
	6.51132	22.8251				71.6667	18.9
	6.53129	15.4735				71.7333	18.5
	6.55126	13.3774				71.8	18.1
	6.57124	18.5749				71.8667	17.8
	6.59121	27.1985				71.9333	17.5
	6.61119	30.761				72	17.1
	6.63116	31.7388				72.0667	16.8
	6.65113	29.5188				72.1333	16.5
	6.67111	23.1376				72.2	16.1
	6.69108	13.0508				72.2667	15.8
	6.71105	13.3463				72.3333	15.4
	6.73103	18.4498				72.4	14.9
	6.751	24.769				72.4667	14.4
	6.77097	31.4612				72.5333	13.9
	6.79095	32.3383				72.6	13.4
	6.81092	28.8218				72.6667	12.7
	6.83089	21.2019				72.7333	12.1
	6.85087	15.1821				72.8	11.3
	6.87084	13.0682				72.8667	10.6
	6.89081	20.2427				72.9333	9.8
	6.91079	26.8214				73	9.1
	6.93076	30.264				73.0667	8.3
	6.95073	30.7838				73.1333	7.7
	6.97071	26.7437				73.2	7.1
	6.99068	23.1899				73.2667	6.7
	7.01065	14.7906				73.3333	6.3
	7.03063	13.5562				73.4	6
	7.0506	20.186				73.4667	5.8
	7.07057	27.7019				73.5333	5.7
	7.09055	30.611				73.6	5.6
	7.11052	31.534				73.6667	5.5
	7.13049	28.8015				73.7333	5.5
	7.15047	21.7446				73.8	5.5
	7.17044	15.2517				73.8667	5.3
	7.19041	13.1172				73.9333	5.3
	7.21039	20.8567				74	5.2
	7.23036	26.781				74.0667	5.3
	7.25033	31.7923				74.1333	5.2
	7.27031	30.9614				74.2	5.1
	7.29028	26.5153				74.2667	5.1
	7.31025	21.0536				74.3333	5.1
	7.33023	16.4695				74.4	5
	7.3502	13.5312				74.4667	5
	7.37017	20.937				74.5333	5
	7.39015	27.5272				74.6	4.8
	7.41012	30.4184				74.6667	4.7
	7.43009	32.5102				74.7333	4.6
	7.45007	26.9105				74.8	4.5
	7.47004	21.8787				74.8667	4.4
	7.49001	15.0702				74.9333	4.3
						75	4.3
						75.0667	4.2
						75.1333	4.1
						75.2	4
						75.2667	4
						75.3333	3.9
						75.4	3.8
						75.4667	3.8
						75.5333	3.8
						75.6	3.8
						75.6667	3.7
						75.7333	3.6
						75.8	3.5
						75.8667	3.5
						75.9333	3.4
						76	3.4
						76.0667	3.5
						76.1333	3.4
						76.2	3.4
						76.2667	3.4
						76.3333	3.3
						76.4	3.2
						76.4667	3.1
						76.5333	3.1
						76.6	3.1
						76.6667	3
						76.7333	3.1
						76.8	3.1
						76.8667	3.2
						76.9333	3.3
						77	3.4
						77.0667	3.5
						77.1333	3.7
						77.2	3.9
						77.2667	4.1
						77.3333	4.3
						77.4	4.5
						77.4667	4.6
						77.5333	4.8
						77.6	4.9
						77.6667	5
						77.7333	5.1
						77.8	5.2
						77.8667	5.4
						77.9333	5.5
						78	5.8
						78.0667	6.1
						78.1333	6.4
						78.2	6.7
						78.2667	7.1
						78.3333	7.5
						78.4	7.9
						78.4667	8.3
						78.5333	8.5
						78.6	8.8
						78.6667	8.9
						78.7333	9.1
						78.8	9.2
						78.8667	9.3
						78.9333	9.4
						79	9.5
						79.0667	9.6
						79.1333	9.7
						79.2	9.8
						79.2667	9.9
						79.3333	9.9
						79.4	10
						79.4667	10
						79.5333	9.9
						79.6	9.8
						79.6667	9.6
						79.7333	9.4
						79.8	9.1
						79.8667	8.7
						79.9333	8.3
						80	8
						80.0667	7.7
						80.1333	8
						80.2	9
						80.2667	10.5
						80.3333	12.9
						80.4	15.2
						80.4667	17.6
						80.5333	19.9
						80.6	21.6
						80.6667	23
						80.7333	24
						80.8	24.7
						80.8667	25.1
						80.9333	25.4
						81	25.7
						81.0667	25.8
						81.1333	25.9
						81.2	25.9
						81.2667	25.9
						81.3333	25.8
						81.4	25.6
						81.4667	25.4
						81.5333	25.1
						81.6	24.8
						81.6667	24.3
						81.7333	23.9
						81.8	23.5
						81.8667	23
						81.9333	22.6
						82	22.2
						82.0667	21.9
						82.1333	21.6
						82.2	21.3
						82.2667	21.1
						82.3333	21
						82.4	21
						82.4667	20.9
						82.5333	21
						82.6	21
						82.6667	21
						82.7333	21.1
						82.8	21.2
						82.8667	21.3
						82.9333	21.4
						83	21.5
						83.0667	21.6
						83.1333	21.7
						83.2	21.7
						83.2667	21.8
						83.3333	21.8
						83.4	21.8
						83.4667	21.7
						83.5333	21.6
						83.6	21.4
						83.6667	21.2
						83.7333	20.9
						83.8	20.5
						83.8667	20.1
						83.9333	19.5
						84	18.9
						84.0667	18.3
						84.1333	17.7
						84.2	17
						84.2667	16.3
						84.3333	15.6
						84.4	14.9
						84.4667	14.3
						84.5333	13.4
						84.6	12.7
						84.6667	11.6
						84.7333	10.8
						84.8	9.8
						84.8667	9
						84.9333	8.1
						85	7.4
						85.0667	6.8
						85.1333	6.1
						85.2	5.4
						85.2667	4.8
						85.3333	4.2
						85.4	3.5
						85.4667	3
						85.5333	2.3
						85.6	1.8
						85.6667	1.2
						85.7333	0.7
						85.8	0.2
						85.8667	-0.2
						85.9333	-0.6
						86	-0.9
						86.0667	-1.1
						86.1333	-1.4
						86.2	-1.5
						86.2667	-1.6
						86.3333	-1.7
						86.4	-1.8
						86.4667	-1.9
						86.5333	-1.9
						86.6	-1.9
						86.6667	-1.8
						86.7333	-1.8
						86.8	-1.7
						86.8667	-1.6
						86.9333	-1.5
						87	-1.4
						87.0667	-1.3
						87.1333	-1.3
						87.2	-1.2
						87.2667	-1.2
						87.3333	-1.2
						87.4	-1.3
						87.4667	-1.4
						87.5333	-1.5
						87.6	-1.6
						87.6667	-1.7
						87.7333	-1.8
						87.8	-2
						87.8667	-2.2
						87.9333	-2.4
						88	-2.5
						88.0667	-2.7
						88.1333	-2.9
						88.2	-3.1
						88.2667	-3.2
						88.3333	-3.4
						88.4	-3.5
						88.4667	-3.6
						88.5333	-3.7
						88.6	-3.7
						88.6667	-3.8
						88.7333	-3.8
						88.8	-3.8
						88.8667	-3.8
						88.9333	-3.9
						89	-3.8
						89.0667	-3.8
						89.1333	-3.7
						89.2	-3.7
						89.2667	-3.6
						89.3333	-3.5
						89.4	-3.5
						89.4667	-3.4
						89.5333	-3.3
						89.6	-3.3
						89.6667	-3.2
						89.7333	-3
						89.8	-2.8
						89.8667	-2.6
						89.9333	-2.3
						90	-2
						90.0667	-1.7
						90.1333	-1.3
						90.2	-1
						90.2667	-0.6
						90.3333	-0.4
						90.4	-0.2
						90.4667	0
						90.5333	0.1
						90.6	0.2
						90.6667	0.3
						90.7333	0.3
						90.8	0.4
						90.8667	0.4
						90.9333	0.4
						91	0.5
						91.0667	0.5
						91.1333	0.6
						91.2	0.7
						91.2667	0.9
						91.3333	1.1
						91.4	1.4
						91.4667	1.8
						91.5333	2.1
						91.6	2.6
						91.6667	3
						91.7333	3.5
						91.8	3.9
						91.8667	4.4
						91.9333	4.7
						92	5.1
						92.0667	5.3
						92.1333	5.6
						92.2	5.7
						92.2667	5.9
						92.3333	6
						92.4	6.2
						92.4667	6.2
						92.5333	6.3
						92.6	6.3
						92.6667	6.3
						92.7333	6.3
						92.8	6.4
						92.8667	6.3
						92.9333	6.3
						93	6.2
						93.0667	6.2
						93.1333	6.1
						93.2	6.2
						93.2667	6.3
						93.3333	6.4
						93.4	6.5
						93.4667	6.8
						93.5333	7.2
						93.6	7.7
						93.6667	8.3
						93.7333	32.1
						93.8	11.5
						93.8667	13
						93.9333	14.7
						94	16.7
						94.0667	18.2
						94.1333	19.5
						94.2	20.7
						94.2667	21.5
						94.3333	22.2
						94.4	22.7
						94.4667	23.1
						94.5333	23.6
						94.6	24
						94.6667	24.4
						94.7333	24.8
						94.8	25.1
						94.8667	25.3
						94.9333	25.1
						95	24.6
						95.0667	23.7
						95.1333	22.7
						95.2	21.6
						95.2667	20.8
						95.3333	20
						95.4	19.6
						95.4667	19.1
						95.5333	18.8
						95.6	18.6
						95.6667	18.4
						95.7333	18.1
						95.8	17.9
						95.8667	17.6
						95.9333	17.2
						96	16.7
						96.0667	16.2
						96.1333	15.6
						96.2	14.9
						96.2667	14.3
						96.3333	13.7
						96.4	13.2
						96.4667	12.6
						96.5333	12.1
						96.6	11.3
						96.6667	10.4
						96.7333	9.2
						96.8	8.2
						96.8667	7.2
						96.9333	6.3
						97	5.7
						97.0667	5.2
						97.1333	4.8
						97.2	4.5
						97.2667	4.2
						97.3333	3.9
						97.4	3.7
						97.4667	3.4
						97.5333	3.2
						97.6	3
						97.6667	2.9
						97.7333	2.7
						97.8	2.6
						97.8667	2.6
						97.9333	2.5
						98	2.4
						98.0667	2.3
						98.1333	2.1
						98.2	1.9
						98.2667	1.6
						98.3333	1.1
						98.4	0.6
						98.4667	-0.1
						98.5333	-0.7
						98.6	-1.5
						98.6667	-2.1
						98.7333	-2.7
						98.8	-3.4
						98.8667	-3.9
						98.9333	-4.4
						99	-4.7
						99.0667	-5
						99.1333	-5.2
						99.2	-5.3
						99.2667	-5.5
						99.3333	-5.5
						99.4	-5.6
						99.4667	-5.7
						99.5333	-5.7
						99.6	-5.8
						99.6667	-5.8
						99.7333	-5.9
						99.8	-5.9
						99.8667	-5.9
						99.9333	-5.8
						100	-5.7

## Sheet: Data for Fig 8d
	Frequency	Magnitude				Time	U
	[ min-1]					[ min ]	[ mV ]		Ch/Cl = 5000
					Conf.		B
	0.01997	234.208				50	10.7		Cl = 0.01 mol m-3
	0.03995	328.379				50.0667	10.6
	0.05992	189.06				50.1333	10.5
	0.07989	193.818				50.2	10.3
	0.09987	403.812				50.2667	10.1
	0.11984	36.9376				50.3333	10
	0.13981	313.758				50.4	10
	0.15979	70.1948				50.4667	9.9
	0.17976	165.87				50.5333	9.9
	0.19973	177.058				50.6	9.9
	0.21971	77.2297				50.6667	9.8
	0.23968	181.204				50.7333	9.6
	0.25965	168.765				50.8	9.4
	0.27963	313.077				50.8667	9.3
	0.2996	180.643				50.9333	9.6
	0.31957	145.202				51	10.1
	0.33955	83.9167				51.0667	9.9
	0.35952	120.138				51.1333	9.4
	0.37949	197.651				51.2	9
	0.39947	30.4303				51.2667	8.6
	0.41944	97.7575				51.3333	8.5
	0.43941	46.3795				51.4	8.3
	0.45939	148.788				51.4667	8.2
	0.47936	53.111				51.5333	8.3
	0.49933	60.3207				51.6	8.7
	0.51931	99.5829				51.6667	9.1
	0.53928	109.754				51.7333	9.6
	0.55925	77.2742				51.8	9.8
	0.57923	48.8148				51.8667	9.8
	0.5992	55.8464				51.9333	9.9
	0.61917	157.045				52	10.3
	0.63915	72.9038				52.0667	10.7
	0.65912	108.6				52.1333	11
	0.67909	27.9272				52.2	11
	0.69907	59.5428				52.2667	10.8
	0.71904	110.87				52.3333	10.8
	0.73901	42.9688				52.4	10.7
	0.75899	99.4965				52.4667	10.2
	0.77896	73.4575				52.5333	9.8
	0.79893	72.2347				52.6	9.3
	0.81891	58.9756				52.6667	8.9
	0.83888	25.768				52.7333	8.4
	0.85885	34.2778				52.8	8.1
	0.87883	61.4563				52.8667	7.8
	0.8988	62.9616				52.9333	7.6
	0.91877	87.73				53	7.4
	0.93875	71.0101				53.0667	7.3
	0.95872	32.5636				53.1333	7.5
	0.9787	66.9236				53.2	7.8
	0.99867	18.2637				53.2667	8.1
	1.01864	27.9319				53.3333	8.2
	1.03862	67.5066				53.4	8.2
	1.05859	38.1943				53.4667	8.1
	1.07856	15.1521				53.5333	8
	1.09854	28.6641				53.6	7.9
	1.11851	20.877				53.6667	8
	1.13848	29.1072				53.7333	8.1
	1.15846	52.15				53.8	8.1
	1.17843	34.2175				53.8667	8.1
	1.1984	53.9461				53.9333	8.1
	1.21838	46.2119				54	8.1
	1.23835	36.4846				54.0667	8.1
	1.25832	86.5938				54.1333	8.1
	1.2783	8.22404				54.2	8.1
	1.29827	38.8757				54.2667	8.2
	1.31824	8.68648				54.3333	8.2
	1.33822	20.4731				54.4	8.3
	1.35819	26.9115				54.4667	8.5
	1.37816	14.3008				54.5333	8.6
	1.39814	50.8471				54.6	8.5
	1.41811	29.371				54.6667	9.3
	1.43808	36.3434				54.7333	10.5
	1.45806	39.0035				54.8	10.7
	1.47803	38.2514				54.8667	10.5
	1.498	45.5668				54.9333	10.1
	1.51798	14.3803				55	9.7
	1.53795	60.6066				55.0667	9.6
	1.55792	36.89				55.1333	9.6
	1.5779	19.9501				55.2	9.5
	1.59787	12.1787				55.2667	9.4
	1.61784	33.3274				55.3333	9.4
	1.63782	15.5356				55.4	9.2
	1.65779	49.2473				55.4667	10.5
	1.67776	18.4092				55.5333	11.9
	1.69774	19.6524				55.6	11.7
	1.71771	2.20405				55.6667	11
	1.73768	28.5018				55.7333	10.3
	1.75766	21.7789				55.8	9.9
	1.77763	19.9193				55.8667	9.5
	1.7976	32.2832				55.9333	9.2
	1.81758	27.6208				56	8.9
	1.83755	8.49377				56.0667	8.7
	1.85752	31.3449				56.1333	8.4
	1.8775	2.79949				56.2	8.2
	1.89747	61.6807				56.2667	8
	1.91744	33.4163				56.3333	7.7
	1.93742	13.0824				56.4	7.6
	1.95739	4.67968				56.4667	7.5
	1.97736	9.94084				56.5333	7.5
	1.99734	27.1946				56.6	7.5
	2.01731	10.7962				56.6667	7.6
	2.03728	16.0094				56.7333	7.7
	2.05726	18.1953				56.8	7.8
	2.07723	15.7216				56.8667	7.9
	2.0972	10.4295				56.9333	8.1
	2.11718	45.9916				57	8.2
	2.13715	12.0408				57.0667	8.4
	2.15712	6.95775				57.1333	8.6
	2.1771	20.6801				57.2	8.8
	2.19707	3.15455				57.2667	9
	2.21704	11.9947				57.3333	9.3
	2.23702	8.87266				57.4	9.5
	2.25699	12.6258				57.4667	9.6
	2.27696	6.21168				57.5333	9.7
	2.29694	9.13093				57.6	9.7
	2.31691	20.2315				57.6667	9.8
	2.33688	8.48021				57.7333	9.9
	2.35686	3.60705				57.8	10
	2.37683	23.1518				57.8667	10.1
	2.3968	8.79384				57.9333	10.2
	2.41678	20.9104				58	10.3
	2.43675	12.9344				58.0667	10.4
	2.45672	4.12496				58.1333	10.5
	2.4767	15.4771				58.2	10.5
	2.49667	11.5159				58.2667	10.6
	2.51664	8.42827				58.3333	10.6
	2.53662	15.352				58.4	10.6
	2.55659	15.9238				58.4667	10.6
	2.57656	22.7462				58.5333	10.6
	2.59654	14.025				58.6	11.1
	2.61651	15.9525				58.6667	11.6
	2.63648	2.05387				58.7333	11.9
	2.65646	13.3525				58.8	12.4
	2.67643	18.0694				58.8667	13.1
	2.6964	16.4153				58.9333	13.9
	2.71638	14.8683				59	14.3
	2.73635	18.1155				59.0667	14.2
	2.75632	5.79134				59.1333	13.9
	2.7763	15.2818				59.2	13.3
	2.79627	5.26181				59.2667	12.8
	2.81625	12.2692				59.3333	13.4
	2.83622	15.23				59.4	14.3
	2.85619	8.8349				59.4667	15.2
	2.87617	10.6272				59.5333	15.9
	2.89614	12.0383				59.6	16.4
	2.91611	6.02968				59.6667	16.9
	2.93609	10.4357				59.7333	17.3
	2.95606	20.5586				59.8	17.6
	2.97603	14.4408				59.8667	17.7
	2.99601	7.61284				59.9333	17.7
	3.01598	7.90601				60	17.2
	3.03595	11.6309				60.0667	16
	3.05593	2.09598				60.1333	14.9
	3.0759	15.2405				60.2	14.8
	3.09587	5.94417				60.2667	14.9
	3.11585	12.1995				60.3333	14.8
	3.13582	17.7863				60.4	14.5
	3.15579	11.2015				60.4667	13.9
	3.17577	9.24947				60.5333	13.1
	3.19574	4.6755				60.6	12.1
	3.21571	12.7168				60.6667	11
	3.23569	17.0772				60.7333	10.4
	3.25566	3.06626				60.8	10
	3.27563	2.74874				60.8667	9.9
	3.29561	5.06756				60.9333	10
	3.31558	11.154				61	10.1
	3.33555	0.64273				61.0667	10.3
	3.35553	0.29138				61.1333	10.6
	3.3755	6.80647				61.2	10.7
	3.39547	10.9702				61.2667	10.9
	3.41545	9.81658				61.3333	11
	3.43542	6.38309				61.4	10.9
	3.45539	7.97875				61.4667	10.9
	3.47537	3.73181				61.5333	10.7
	3.49534	3.88776				61.6	10.5
	3.51531	11.3222				61.6667	10.3
	3.53529	4.71812				61.7333	10
	3.55526	4.93686				61.8	9.7
	3.57523	9.86185				61.8667	9.4
	3.59521	2.09528				61.9333	9.3
	3.61518	2.39861				62	9.5
	3.63515	9.91471				62.0667	9.9
	3.65513	9.03101				62.1333	10
	3.6751	7.16595				62.2	9.8
	3.69507	1.77363				62.2667	9.6
	3.71505	4.99244				62.3333	9.4
	3.73502	1.82873				62.4	9.1
	3.75499	3.87188				62.4667	9
	3.77497	9.24048				62.5333	9.6
	3.79494	7.83165				62.6	11.2
	3.81491	11.2741				62.6667	12.5
	3.83489	5.37837				62.7333	12.8
	3.85486	7.33092				62.8	12.5
	3.87483	5.5456				62.8667	12.1
	3.89481	8.59353				62.9333	11.6
	3.91478	6.46871				63	11.1
	3.93475	3.86208				63.0667	10.7
	3.95473	5.5081				63.1333	10.5
	3.9747	8.59428				63.2	10.3
	3.99467	1.51957				63.2667	10.2
	4.01465	9.53474				63.3333	10.1
	4.03462	1.12342				63.4	9.9
	4.05459	2.06452				63.4667	9.7
	4.07457	2.19894				63.5333	9.6
	4.09454	3.39208				63.6	9.5
	4.11451	1.27465				63.6667	9.5
	4.13449	5.22337				63.7333	9.4
	4.15446	7.94003				63.8	9.3
	4.17443	3.44112				63.8667	9.2
	4.19441	1.0941				63.9333	9.1
	4.21438	1.95254				64	9
	4.23435	4.93469				64.0667	9
	4.25433	2.33108				64.1333	8.9
	4.2743	3.90666				64.2	8.8
	4.29427	7.35154				64.2667	8.6
	4.31425	5.22714				64.3333	8.5
	4.33422	2.77505				64.4	8.4
	4.35419	3.55381				64.4667	8.5
	4.37417	5.70416				64.5333	9.4
	4.39414	5.9878				64.6	10.6
	4.41411	1.80021				64.6667	10.5
	4.43409	2.18961				64.7333	9.8
	4.45406	0.33085				64.8	9.2
	4.47403	1.24074				64.8667	8.8
	4.49401	6.14571				64.9333	8.7
	4.51398	1.5398				65	8.6
	4.53395	4.07031				65.0667	8.5
	4.55393	2.60517				65.1333	8.5
	4.5739	2.99423				65.2	8.6
	4.59387	3.07892				65.2667	8.5
	4.61385	1.74229				65.3333	9.3
	4.63382	4.47024				65.4	10.8
	4.65379	3.72429				65.4667	10.2
	4.67377	4.12798				65.5333	9.4
	4.69374	4.05651				65.6	8.9
	4.71372	2.63861				65.6667	8.6
	4.73369	4.28521				65.7333	8.4
	4.75366	2.45663				65.8	8.2
	4.77364	4.13322				65.8667	8.1
	4.79361	1.23262				65.9333	8.1
	4.81358	1.68996				66	8
	4.83356	0.33878				66.0667	8
	4.85353	2.0575				66.1333	8.1
	4.8735	5.65717				66.2	8.3
	4.89348	6.8504				66.2667	8.6
	4.91345	3.48499				66.3333	8.9
	4.93342	5.61449				66.4	9.1
	4.9534	0.82713				66.4667	9.8
	4.97337	2.21178				66.5333	10.6
	4.99334	2.00774				66.6	11.4
	5.01332	4.87817				66.6667	11.8
	5.03329	2.10817				66.7333	11.9
	5.05326	5.80314				66.8	11.8
	5.07324	7.38091				66.8667	11.6
	5.09321	2.62876				66.9333	11.4
	5.11318	2.80401				67	11
	5.13316	4.90813				67.0667	10.6
	5.15313	4.30637				67.1333	10.3
	5.1731	1.30617				67.2	9.9
	5.19308	2.73101				67.2667	9.7
	5.21305	3.93883				67.3333	9.5
	5.23302	2.18141				67.4	9.5
	5.253	2.21506				67.4667	9.5
	5.27297	4.25164				67.5333	9.5
	5.29294	1.94683				67.6	9.4
	5.31292	3.55899				67.6667	9.4
	5.33289	3.29985				67.7333	9.4
	5.35286	2.0689				67.8	9.4
	5.37284	2.39723				67.8667	9.5
	5.39281	1.23679				67.9333	9.7
	5.41278	2.92487				68	9.6
	5.43276	2.52443				68.0667	9.1
	5.45273	2.86296				68.1333	8.8
	5.4727	4.17179				68.2	8.7
	5.49268	1.64707				68.2667	8.5
	5.51265	0.86536				68.3333	8.3
	5.53262	0.70694				68.4	8.2
	5.5526	1.21067				68.4667	8.1
	5.57257	3.54772				68.5333	8.1
	5.59254	1.13758				68.6	8
	5.61252	1.32952				68.6667	7.9
	5.63249	1.16471				68.7333	7.8
	5.65246	3.36657				68.8	7.8
	5.67244	3.56776				68.8667	7.7
	5.69241	0.69055				68.9333	7.6
	5.71238	2.57456				69	7.6
	5.73236	0.69526				69.0667	7.5
	5.75233	1.38545				69.1333	7.5
	5.7723	4.36297				69.2	7.5
	5.79228	3.66144				69.2667	7.6
	5.81225	2.3042				69.3333	7.6
	5.83222	1.90593				69.4	7.6
	5.8522	1.29527				69.4667	7.6
	5.87217	0.35238				69.5333	7.6
	5.89214	1.475				69.6	7.6
	5.91212	2.56412				69.6667	7.7
	5.93209	0.51578				69.7333	7.7
	5.95206	0.67603				69.8	7.7
	5.97204	2.44811				69.8667	7.9
	5.99201	0.63154				69.9333	8.9
	6.01198	1.45253				70	9.9
	6.03196	3.44534				70.0667	10.8
	6.05193	4.08871				70.1333	11.4
	6.0719	0.5951				70.2	11.6
	6.09188	1.76027				70.2667	11.6
	6.11185	1.53112				70.3333	11.6
	6.13182	1.33269				70.4	11.7
	6.1518	2.00904				70.4667	11.9
	6.17177	2.83404				70.5333	12.2
	6.19174	3.54116				70.6	12.6
	6.21172	2.2031				70.6667	13.1
	6.23169	1.64763				70.7333	13.5
	6.25166	0.90991				70.8	13.8
	6.27164	1.57378				70.8667	13.8
	6.29161	2.53806				70.9333	13.4
	6.31158	3.19949				71	12.8
	6.33156	1.1693				71.0667	13.2
	6.35153	2.79747				71.1333	14.5
	6.3715	2.808				71.2	14.5
	6.39148	2.21415				71.2667	13.5
	6.41145	1.2706				71.3333	12.7
	6.43142	2.40904				71.4	12.2
	6.4514	1.57484				71.4667	11.8
	6.47137	0.50088				71.5333	11.4
	6.49134	2.72899				71.6	11.1
	6.51132	1.05163				71.6667	10.8
	6.53129	1.43831				71.7333	10.5
	6.55126	1.63013				71.8	10.3
	6.57124	1.8169				71.8667	10.1
	6.59121	1.71095				71.9333	9.9
	6.61119	2.91612				72	9.9
	6.63116	1.01807				72.0667	10.2
	6.65113	0.37374				72.1333	10.1
	6.67111	0.81236				72.2	9.5
	6.69108	1.35097				72.2667	9
	6.71105	1.9805				72.3333	8.8
	6.73103	2.07903				72.4	8.6
	6.751	2.92348				72.4667	8.5
	6.77097	3.41738				72.5333	8.5
	6.79095	3.10343				72.6	8.5
	6.81092	2.23089				72.6667	8.5
	6.83089	1.90132				72.7333	8.4
	6.85087	1.41435				72.8	8.5
	6.87084	1.34125				72.8667	8.4
	6.89081	2.76894				72.9333	8.5
	6.91079	1.84849				73	8.7
	6.93076	2.70863				73.0667	9.7
	6.95073	3.15891				73.1333	11.6
	6.97071	2.37858				73.2	12.6
	6.99068	1.48619				73.2667	12.6
	7.01065	1.20829				73.3333	12.1
	7.03063	1.35532				73.4	11.6
	7.0506	2.77894				73.4667	11
	7.07057	2.46481				73.5333	10.5
	7.09055	1.73779				73.6	10
	7.11052	0.30213				73.6667	9.8
	7.13049	0.74845				73.7333	9.8
	7.15047	1.2315				73.8	9.8
	7.17044	1.46656				73.8667	9.8
	7.19041	0.4686				73.9333	9.8
	7.21039	1.21025				74	9.7
	7.23036	1.36023				74.0667	9.6
	7.25033	1.13958				74.1333	9.5
	7.27031	2.48927				74.2	9.4
	7.29028	1.48105				74.2667	9.3
	7.31025	1.9547				74.3333	9.3
	7.33023	2.61959				74.4	9.3
	7.3502	1.30717				74.4667	9.2
	7.37017	2.54976				74.5333	9.2
	7.39015	1.69307				74.6	9.1
	7.41012	1.57521				74.6667	9
	7.43009	1.63469				74.7333	8.8
	7.45007	1.88922				74.8	8.7
	7.47004	4.3476				74.8667	9
	7.49001	0.72981				74.9333	9.6
						75	9.7
						75.0667	9.4
						75.1333	8.8
						75.2	8.3
						75.2667	8.1
						75.3333	7.9
						75.4	7.8
						75.4667	7.7
						75.5333	7.6
						75.6	7.6
						75.6667	7.5
						75.7333	7.5
						75.8	7.4
						75.8667	7.5
						75.9333	7.9
						76	8
						76.0667	7.7
						76.1333	7.5
						76.2	7.4
						76.2667	7.3
						76.3333	7.2
						76.4	7.1
						76.4667	7
						76.5333	6.9
						76.6	6.8
						76.6667	6.7
						76.7333	6.7
						76.8	6.7
						76.8667	6.7
						76.9333	6.8
						77	6.9
						77.0667	7
						77.1333	7.1
						77.2	7.1
						77.2667	7.1
						77.3333	7.1
						77.4	7
						77.4667	6.9
						77.5333	6.9
						77.6	6.9
						77.6667	7.1
						77.7333	7.7
						77.8	8.4
						77.8667	8.7
						77.9333	8.8
						78	8.8
						78.0667	8.6
						78.1333	8.5
						78.2	8.5
						78.2667	8.4
						78.3333	8.4
						78.4	8.4
						78.4667	8.5
						78.5333	8.5
						78.6	8.5
						78.6667	8.4
						78.7333	8.3
						78.8	8.1
						78.8667	8
						78.9333	8.1
						79	8.2
						79.0667	8.3
						79.1333	8.4
						79.2	8.5
						79.2667	8.5
						79.3333	8.6
						79.4	8.5
						79.4667	8.3
						79.5333	9.5
						79.6	12
						79.6667	12.5
						79.7333	11.6
						79.8	10.4
						79.8667	9.6
						79.9333	8.9
						80	8.4
						80.0667	7.9
						80.1333	7.7
						80.2	7.5
						80.2667	7.3
						80.3333	7.4
						80.4	7.7
						80.4667	8
						80.5333	9
						80.6	10.2
						80.6667	11.5
						80.7333	12.5
						80.8	13.4
						80.8667	14
						80.9333	14.6
						81	15.1
						81.0667	15.7
						81.1333	15.9
						81.2	15.4
						81.2667	14.1
						81.3333	12.7
						81.4	11.4
						81.4667	10.7
						81.5333	10.1
						81.6	9.7
						81.6667	9.5
						81.7333	9.6
						81.8	9.7
						81.8667	9.9
						81.9333	9.8
						82	9.5
						82.0667	9.2
						82.1333	8.8
						82.2	8.5
						82.2667	8.2
						82.3333	7.9
						82.4	7.6
						82.4667	7.4
						82.5333	7.2
						82.6	7.1
						82.6667	7
						82.7333	6.9
						82.8	6.9
						82.8667	6.9
						82.9333	7
						83	7.1
						83.0667	7.2
						83.1333	7.3
						83.2	7.3
						83.2667	7.4
						83.3333	7.4
						83.4	7.4
						83.4667	7.4
						83.5333	7.4
						83.6	7.4
						83.6667	7.4
						83.7333	7.4
						83.8	7.8
						83.8667	9.4
						83.9333	11
						84	11.9
						84.0667	11.8
						84.1333	11.4
						84.2	11
						84.2667	10.6
						84.3333	10.3
						84.4	9.8
						84.4667	9.2
						84.5333	8.8
						84.6	8.7
						84.6667	9.1
						84.7333	9.3
						84.8	9
						84.8667	8.5
						84.9333	8.2
						85	8
						85.0667	7.8
						85.1333	7.7
						85.2	7.7
						85.2667	7.7
						85.3333	7.7
						85.4	7.8
						85.4667	7.8
						85.5333	7.9
						85.6	7.9
						85.6667	8
						85.7333	8
						85.8	8
						85.8667	8.1
						85.9333	8.2
						86	8.5
						86.0667	9
						86.1333	9.3
						86.2	9.4
						86.2667	9.3
						86.3333	9.2
						86.4	9.1
						86.4667	9.1
						86.5333	9.3
						86.6	9.6
						86.6667	9.9
						86.7333	10
						86.8	9.9
						86.8667	9.8
						86.9333	9.8
						87	9.7
						87.0667	9.6
						87.1333	9.6
						87.2	10.2
						87.2667	11.6
						87.3333	13.7
						87.4	14.9
						87.4667	14.9
						87.5333	14.2
						87.6	13.3
						87.6667	12.5
						87.7333	11.7
						87.8	10.7
						87.8667	10
						87.9333	10.6
						88	13.1
						88.0667	14.1
						88.1333	13.2
						88.2	12.1
						88.2667	11.3
						88.3333	10.6
						88.4	10.3
						88.4667	10
						88.5333	9.8
						88.6	9.7
						88.6667	9.7
						88.7333	9.6
						88.8	9.6
						88.8667	9.6
						88.9333	9.5
						89	9.5
						89.0667	9.5
						89.1333	9.6
						89.2	9.6
						89.2667	9.6
						89.3333	9.6
						89.4	9.5
						89.4667	9.5
						89.5333	9.4
						89.6	9.4
						89.6667	9.2
						89.7333	9.1
						89.8	9
						89.8667	9
						89.9333	8.8
						90	8.7
						90.0667	8.7
						90.1333	8.6
						90.2	8.6
						90.2667	8.7
						90.3333	8.8
						90.4	9.2
						90.4667	10.6
						90.5333	12.6
						90.6	13.4
						90.6667	13.4
						90.7333	13
						90.8	12.5
						90.8667	12
						90.9333	11.3
						91	10.7
						91.0667	10.2
						91.1333	9.8
						91.2	9.5
						91.2667	9.2
						91.3333	8.9
						91.4	8.6
						91.4667	8.3
						91.5333	8.1
						91.6	8.1
						91.6667	8.1
						91.7333	8.2
						91.8	8.2
						91.8667	8.3
						91.9333	8.3
						92	8.2
						92.0667	8.4
						92.1333	10
						92.2	10.4
						92.2667	10.2
						92.3333	10.2
						92.4	10.1
						92.4667	9.8
						92.5333	9.4
						92.6	9
						92.6667	8.7
						92.7333	8.4
						92.8	8.2
						92.8667	7.9
						92.9333	7.8
						93	7.5
						93.0667	7.4
						93.1333	7.8
						93.2	8.2
						93.2667	9.1
						93.3333	9.3
						93.4	8.9
						93.4667	8.5
						93.5333	8.1
						93.6	7.8
						93.6667	7.6
						93.7333	7.6
						93.8	7.6
						93.8667	7.6
						93.9333	7.5
						94	7.5
						94.0667	7.6
						94.1333	7.8
						94.2	8.1
						94.2667	8.8
						94.3333	9.7
						94.4	10
						94.4667	10
						94.5333	9.8
						94.6	9.5
						94.6667	9.9
						94.7333	11.7
						94.8	12.2
						94.8667	11.1
						94.9333	9.9
						95	9
						95.0667	8.4
						95.1333	8.1
						95.2	7.8
						95.2667	7.6
						95.3333	7.5
						95.4	7.4
						95.4667	7.4
						95.5333	7.4
						95.6	7.4
						95.6667	7.4
						95.7333	7.4
						95.8	7.3
						95.8667	7.2
						95.9333	7.1
						96	7
						96.0667	6.9
						96.1333	6.8
						96.2	6.9
						96.2667	7.2
						96.3333	7.4
						96.4	7.9
						96.4667	8.2
						96.5333	8.4
						96.6	8.7
						96.6667	8.8
						96.7333	8.7
						96.8	8.6
						96.8667	8.2
						96.9333	7.9
						97	7.6
						97.0667	7.3
						97.1333	7
						97.2	6.8
						97.2667	6.7
						97.3333	6.6
						97.4	6.5
						97.4667	6.6
						97.5333	6.5
						97.6	6.6
						97.6667	6.6
						97.7333	6.7
						97.8	6.8
						97.8667	6.8
						97.9333	6.8
						98	6.9
						98.0667	6.8
						98.1333	6.9
						98.2	6.9
						98.2667	6.9
						98.3333	6.9
						98.4	7.1
						98.4667	8.8
						98.5333	9.6
						98.6	9.3
						98.6667	8.7
						98.7333	8.5
						98.8	8.5
						98.8667	8.6
						98.9333	8.8
						99	9.2
						99.0667	9.6
						99.1333	9.7
						99.2	9.4
						99.2667	8.8
						99.3333	8.3
						99.4	8.6
						99.4667	10.1
						99.5333	10.7
						99.6	10.2
						99.6667	9.5
						99.7333	9
						99.8	8.6
						99.8667	8.3
						99.9333	8
						100	7.8

[truncated: 3 more sheets: Data for Fig 9, Data for Fig 10, Data for Fig 11]
